# Supplementary material for: A Necroptosis-Related lncRNA Signature Predicts Prognosis and Indicates the Immune Microenvironment in Soft Tissue Sarcomas
Source: Front Genet. 2022 Jun 20;13:899545. doi: 10.3389/fgene.2022.899545 (PMC9251335; doi:10.3389/fgene.2022.899545)
Supplement: Supplementary file 1 [file DataSheet1.zip]

Archive with 2 entries (2 files):
- Supplementary Figure.docx
- Supplementary Table.XLSX
