# Supplementary material for: A Necroptosis-Related lncRNA Signature Predicts Prognosis and Indicates the Immune Microenvironment in Soft Tissue Sarcomas
Source: Front Genet. 2022 Jun 20;13:899545. doi: 10.3389/fgene.2022.899545 (PMC9251335; doi:10.3389/fgene.2022.899545)
Supplement: Supplementary file 1 [file DataSheet1.zip › Supplementary Table.XLSX]

## Sheet: S1
Table S1: Characteristics of 255 soft tissue sarcoma patients.
Characteristics		Number of cases	Percentages (%)
Gender	Male	116	0.455
	Female	139	0.545
Age	<65	151	0.592
	> =65	104	0.408
Metastasis	No	118	0.463
	Yes	56	0.22
	Unknow	81	0.317
Recurrence	No	141	0.553
	Yes	29	0.114
	Unknow	85	0.333
Margin status	Negative	134	0.526
	Positive	71	0.278
	Unknow	50	0.196
Histological type	Lipomatous Neoplasms	58	0.227
	Myomatous Neoplasms	103	0.404
	Other	94	0.369

## Sheet: S2
Table S2. The detailed information of 67 Necroptosis-related genes.
Gene symbol	Description	Gene ID
FADD	Fas associated via death domain	8772
FAS	Fas cell surface death receptor	355
FASLG	Fas ligand	356
MLKL	Mixed lineage kinase domain like pseudokinase	197259
RIPK1	Receptor interacting serine/threonine kinase 1	8737
RIPK3	Receptor interacting serine/threonine kinase 3	11035
TNF	Tumor necrosis factor	7124
IPMK	Inositol polyphosphate multikinase	253430
TLR3	Toll like receptor 3	7098
TSC1	TSC complex subunit 1	7248
ZBP1	Z-DNA binding protein 1	81030
TRIM11	Tripartite motif containing 11	81559
ITPK1	Inositol-tetrakisphosphate 1-kinase	3705
SIRT3	Sirtuin 3	23410
MYC	MYC proto-oncogene	4609
CASP8	Caspase 8	841
OTULIN	OTU deubiquitinase with linear linkage specificity	90268
MAPK8	Mitogen-activated protein kinase 8	5599
DNMT1	DNA methyltransferase 1	1786
USP22	Ubiquitin specific peptidase 22	23326
CFLAR	CASP8 and FADD like apoptosis regulator	8837
CDKN2A	Cyclin dependent kinase inhibitor 2A	1029
MPG	N-methylpurine DNA glycosylase	4350
TERT	Telomerase reverse transcriptase	7015
TNFRSF1A	TNF receptor superfamily member 1A	7132
TNFRSF1B	TNF receptor superfamily member 1B	7133
BCL2	BCL2 apoptosis regulator	596
BACH2	BTB domain and CNC homolog 2	60468
IDH1	Isocitrate dehydrogenase (NADP(+)) 1	3417
IDH2	Isocitrate dehydrogenase (NADP(+)) 2	3418
DDX58	DExD/H-box helicase 58	23586
TNFRSF21	TNF receptor superfamily member 21	27242
TNFSF10	TNF superfamily member 10	8743
TRAF2	TNF receptor associated factor 2	7186
PANX1	Pannexin 1	24145
HSP90AA1	Heat shock protein 90 alpha family class A member 1	3320
HDAC9	Histone deacetylase 9	9734
CD40	CD40 molecule	958
BNIP3	BCL2 interacting protein 3	664
PLK1	Polo like kinase 1	5347
BRAF	B-Raf proto-oncogene, serine/threonine kinase	673
SQSTM1	Sequestosome 1	8878
SPATA2	Spermatogenesis associated 2	9825
RNF31	Ring finger protein 31	55072
BCL2L11	BCL2 like 11	10018
TARDBP	TAR DNA binding protein	23435
HSPA4	Heat shock protein family A (Hsp70) member 4	3308
MAP3K7	Mitogen-activated protein kinase kinase kinase 7	6885
CYLD	CYLD lysine 63 deubiquitinase	1540
STUB1	STIP1 homology and U-box containing protein 1	10273
SLC39A7	Solute carrier family 39 member 7	7922
MYCN	MYCN proto-oncogene, bHLH transcription factor	4613
STAT3	Signal transducer and activator of transcription 3	6774
DIABLO	Diablo IAP-binding mitochondrial protein	56616
KLF9	Kruppel like factor 9	687
EGFR	Epidermal growth factor receptor	1956
SIRT1	Sirtuin 1	23411
SIRT2	Sirtuin 2	22933
LEF1	Lymphoid enhancer binding factor 1	51176
APP	Amyloid beta precursor protein	351
GATA3	GATA binding protein 3	2625
ID1	Inhibitor of DNA binding 1, HLH protein	3397
ATRX	ATRX chromatin remodeler	546
HAT1	Histone acetyltransferase 1	8520
AXL	AXL receptor tyrosine kinase	558
FLT3	Fms related receptor tyrosine kinase 3	2322
ALK	ALK receptor tyrosine kinase	238

## Sheet: S3
Table S3: Sequences of primers used for RT-qPCR.
Gene	Primer sequence (5′-3′)
MIR497HG(F)	CTTACCCAAGGTTCCATCG
MIR497HG(R)	CTGCCATCCAGTCCTCAA
SLC9A3-AS1(F)	CGAGAGAGGGCAGCGGCTAGT
SLC9A3-AS1(R)	TAACTTTCCAAGGCACCCAGCA
AL031985.3(F)	CATCAAGAGGCCCACCAAAGA
AL031985.3(R)	TCTCCGTATTTCCCTGCCTGA
HCG18(F)	ATCCTGCCAATAGATGCTGCTCAC
HCG18(R)	AGCCACCTTGGTCTCCAGTCTC
SNHG1(F)	GCCAGCACCTTCTCTCTAAAGC
SNHG1(R)	GTCCTCCAAGACAGATTCCATTTT
AC242842.1(F)	TCTTGCAGGACTCACTGGAT
AC242842.1(R)	CCTAACCAGAAGACTCAGTGGA
AGBL5-IT1(F)	CAGCCTCTTCTAGCTCTTAACTCA
AGBL5-IT1(R)	CCCTTTGTAGTCAGGAAAGGAGA
GAPDH(F)	CAGGAGGCATTGCTGATGAT
GAPDH(R)	GAAGGCTGGGGCTCATTT

## Sheet: S4
Table S4: Spearman correlation analysis of the 67 Necroptosis-related genes.
Necroptosis-related genes	lncRNA	cor	p-value	Regulation
RNF31	AC087741.2	-0.403466	1.02211e-11	negative
IPMK	COLCA1	-0.477602	2.16359e-16	negative
SLC39A7	COLCA1	-0.402626	1.13823e-11	negative
IDH1	COLCA1	-0.419197	1.29034e-12	negative
IDH2	COLCA1	0.426142	4.99689e-13	postive
SPATA2	HCG27	-0.484946	6.41652e-17	negative
IDH1	ADIRF-AS1	-0.427843	3.94814e-13	negative
FADD	MIR3936HG	-0.483237	8.53657e-17	negative
MLKL	MIR3936HG	-0.517027	2.22227e-19	negative
RIPK3	MIR3936HG	-0.436114	1.23158e-13	negative
IPMK	MIR3936HG	-0.492383	1.81851e-17	negative
TNFRSF1B	MIR3936HG	-0.423801	6.89636e-13	negative
SLC39A7	MIR3936HG	-0.419973	1.16177e-12	negative
IDH1	MIR3936HG	-0.442939	4.59709e-14	negative
IPMK	AC009065.8	-0.445159	3.32058e-14	negative
IPMK	WWC2-AS2	0.43959	7.47652e-14	postive
IDH2	WWC2-AS2	-0.466553	1.27597e-15	negative
IPMK	AL662844.3	-0.42578	5.25328e-13	negative
SPATA2	AL662844.3	-0.470109	7.25851e-16	negative
IDH1	AL662844.3	-0.42729	4.26305e-13	negative
IPMK	USP3-AS1	-0.426456	4.78518e-13	negative
SLC39A7	USP3-AS1	-0.451465	1.30105e-14	negative
IDH2	USP3-AS1	0.433918	1.68325e-13	postive
IPMK	MEF2C-AS1	-0.560404	3.777e-23	negative
SLC39A7	MEF2C-AS1	-0.491951	1.9585e-17	negative
SPATA2	MEF2C-AS1	-0.400985	1.40288e-11	negative
IDH1	MEF2C-AS1	-0.487349	4.28405e-17	negative
IDH2	MEF2C-AS1	0.429827	2.99394e-13	postive
SLC39A7	MRPL20-AS1	0.42932	3.2139e-13	postive
IPMK	AP006621.3	-0.52132	9.94208e-20	negative
APP	AP006621.3	-0.439404	7.67963e-14	negative
SIRT1	AC093297.2	0.407479	6.09051e-12	postive
USP22	LINC02693	0.604771	1.27035e-27	postive
IPMK	AL121906.2	-0.416394	1.88063e-12	negative
IDH2	AL121906.2	0.425275	5.63168e-13	postive
USP22	AC084018.2	0.430567	2.6995e-13	postive
TNFRSF1B	AC138904.1	-0.411237	3.72698e-12	negative
IDH1	AC138904.1	-0.40954	4.65598e-12	negative
FASLG	AC004847.1	0.655471	1.12658e-33	postive
MLKL	AC004847.1	0.44915	1.83941e-14	postive
RIPK3	AC004847.1	0.464879	1.66031e-15	postive
TNF	AC004847.1	0.425444	5.50265e-13	postive
ZBP1	AC004847.1	0.634154	5.41645e-31	postive
TNFSF10	AC004847.1	0.410934	3.87858e-12	postive
TNFRSF1B	AC004847.1	0.447786	2.25293e-14	postive
FLT3	AC004847.1	0.435748	1.29759e-13	postive
CD40	AC004847.1	0.459618	3.76305e-15	postive
ZBP1	AL133467.1	0.455096	7.51791e-15	postive
IDH1	DOCK9-DT	-0.422864	7.84017e-13	negative
MLKL	AC122129.1	-0.437989	9.41511e-14	negative
TNFRSF1B	AC122129.1	-0.400925	1.41357e-11	negative
USP22	AC122129.1	0.563487	1.93978e-23	postive
CD40	AC122129.1	-0.43046	2.74002e-13	negative
TNFRSF1B	AC099568.1	0.425516	5.44782e-13	postive
MLKL	AC124312.2	-0.452991	1.03402e-14	negative
RIPK3	AC124312.2	-0.440492	6.56185e-14	negative
TNFRSF1B	AC124312.2	-0.490351	2.57432e-17	negative
ATRX	AC124312.2	0.458323	4.59264e-15	postive
CD40	AC124312.2	-0.469778	7.65149e-16	negative
MLKL	LINC01615	0.447612	2.31179e-14	postive
BCL2	LINC01615	-0.433494	1.78726e-13	negative
MLKL	AC015819.2	0.543254	1.35829e-21	postive
RIPK3	AC015819.2	0.409584	4.62948e-12	postive
TNFRSF1B	AC015819.2	0.442155	5.15386e-14	postive
BCL2	AP000766.1	0.42675	4.59397e-13	postive
SIRT1	AP000766.1	0.480216	1.40846e-16	postive
RNF31	AC138956.1	0.402835	1.10819e-11	postive
IPMK	ADAMTS9-AS2	-0.464803	1.68029e-15	negative
STAT3	ADAMTS9-AS2	0.450549	1.49252e-14	postive
SPATA2	ADAMTS9-AS2	-0.418361	1.44434e-12	negative
IDH1	ADAMTS9-AS2	-0.538654	3.4302e-21	negative
MAPK8	AC022034.1	-0.438462	8.79629e-14	negative
IPMK	AC022034.1	-0.504254	2.27809e-18	negative
STAT3	AC022034.1	0.462735	2.32126e-15	postive
BACH2	AC022034.1	-0.477856	2.07532e-16	negative
SLC39A7	AC022034.1	-0.429229	3.25515e-13	negative
SPATA2	AC022034.1	-0.417452	1.63196e-12	negative
IDH2	AC022034.1	0.498533	6.26259e-18	postive
FADD	AP005233.2	0.429878	2.97281e-13	postive
CDKN2A	AP005233.2	-0.431754	2.28477e-13	negative
IPMK	RYR3-DT	-0.496263	9.30471e-18	negative
SLC39A7	RYR3-DT	-0.422047	8.76539e-13	negative
IDH1	RYR3-DT	-0.471169	6.12711e-16	negative
IDH2	RYR3-DT	0.472206	5.18798e-16	postive
RNF31	ERICH6-AS1	-0.404287	9.19994e-12	negative
DNMT1	AC142472.1	-0.483332	8.40267e-17	negative
RNF31	AC142472.1	-0.458449	4.50474e-15	negative
ITPK1	DNM3OS	-0.550711	2.93405e-22	negative
MYCN	DNM3OS	0.410084	4.33606e-12	postive
FASLG	USP30-AS1	0.814415	1.23467e-63	postive
MLKL	USP30-AS1	0.574665	1.63303e-24	postive
RIPK3	USP30-AS1	0.565167	1.34533e-23	postive
TNF	USP30-AS1	0.430795	2.61452e-13	postive
ZBP1	USP30-AS1	0.801323	3.55926e-60	postive
TNFSF10	USP30-AS1	0.546475	7.04005e-22	postive
TNFRSF1B	USP30-AS1	0.554613	1.29584e-22	postive
TRAF2	USP30-AS1	0.439484	7.59152e-14	postive
CYLD	USP30-AS1	0.445407	3.20165e-14	postive
USP22	USP30-AS1	-0.431015	2.53513e-13	negative
CFLAR	USP30-AS1	0.409582	4.63053e-12	postive
FLT3	USP30-AS1	0.531751	1.34169e-20	postive
CD40	USP30-AS1	0.542052	1.73261e-21	postive
IPMK	NUTM2A-AS1	0.4239	6.80369e-13	postive
TNFRSF1B	AC008050.1	0.434053	1.65131e-13	postive
FADD	A2M-AS1	-0.401685	1.28341e-11	negative
IPMK	LINC02373	-0.407144	6.36183e-12	negative
SPATA2	LINC02373	-0.443457	4.26226e-14	negative
IDH1	LINC02373	-0.523533	6.53809e-20	negative
IDH2	LINC02373	0.542251	1.66422e-21	postive
FASLG	MIR223HG	0.52533	4.64153e-20	postive
MLKL	MIR223HG	0.613172	1.50103e-28	postive
RIPK3	MIR223HG	0.659983	2.85687e-34	postive
TNF	MIR223HG	0.405612	7.75586e-12	postive
ZBP1	MIR223HG	0.549399	3.85257e-22	postive
TNFRSF1A	MIR223HG	0.459646	3.74658e-15	postive
TNFSF10	MIR223HG	0.43022	2.83378e-13	postive
TNFRSF1B	MIR223HG	0.64714	1.33455e-32	postive
USP22	MIR223HG	-0.429841	2.98844e-13	negative
CFLAR	MIR223HG	0.409059	4.95791e-12	postive
FLT3	MIR223HG	0.445273	3.26554e-14	postive
IDH1	MIR223HG	0.493851	1.4127e-17	postive
CD40	MIR223HG	0.488247	3.68049e-17	postive
DNMT1	AC009506.1	-0.402313	1.1846e-11	negative
MLKL	CH17-340M24.3	0.405143	8.23978e-12	postive
RIPK3	CH17-340M24.3	0.448285	2.09185e-14	postive
USP22	CH17-340M24.3	-0.405093	8.29355e-12	negative
DNMT1	CH17-340M24.3	-0.485522	5.8262e-17	negative
BRAF	CH17-340M24.3	-0.409049	4.96492e-12	negative
SIRT1	CH17-340M24.3	-0.492491	1.78506e-17	negative
RNF31	CH17-340M24.3	-0.504141	2.32464e-18	negative
HSP90AA1	CH17-340M24.3	-0.420113	1.13999e-12	negative
FADD	AC016831.1	0.464251	1.83184e-15	postive
TRAF2	AC109347.2	0.412974	2.96397e-12	postive
RNF31	AC109347.2	-0.493458	1.51185e-17	negative
SIRT1	SCOC-AS1	-0.438449	8.81282e-14	negative
RNF31	SCOC-AS1	-0.492382	1.81896e-17	negative
BRAF	REPIN1-AS1	0.427133	4.35668e-13	postive
ITPK1	AC007114.1	0.415737	2.05311e-12	postive
FADD	AC046143.1	0.458749	4.30142e-15	postive
MLKL	AC046143.1	0.406125	7.25891e-12	postive
IDH2	LINC01963	-0.459544	3.80634e-15	negative
RIPK3	AC011374.1	0.403234	1.05303e-11	postive
SPATA2	ATP2B1-AS1	0.439044	8.08919e-14	postive
MLKL	AL137003.1	-0.413059	2.93103e-12	negative
TNFRSF1B	AL137003.1	-0.452455	1.12097e-14	negative
CD40	AL137003.1	-0.412631	3.10169e-12	negative
IDH2	AP002807.1	0.418923	1.33895e-12	postive
RNF31	AC090425.2	-0.429052	3.33662e-13	negative
MLKL	MIR1-1HG-AS1	-0.461102	2.99168e-15	negative
RIPK3	MIR1-1HG-AS1	-0.424393	6.35889e-13	negative
IPMK	MIR1-1HG-AS1	-0.592733	2.43335e-26	negative
SLC39A7	MIR1-1HG-AS1	-0.496818	8.44925e-18	negative
IDH1	MIR1-1HG-AS1	-0.518439	1.70779e-19	negative
IDH2	MIR1-1HG-AS1	0.514722	3.40683e-19	postive
HDAC9	MIR1-1HG-AS1	0.413647	2.71113e-12	postive
FASLG	AC103760.1	0.415344	2.1637e-12	postive
MLKL	AC103760.1	0.467036	1.18224e-15	postive
RIPK3	AC103760.1	0.533622	9.29966e-21	postive
ZBP1	AC103760.1	0.421747	9.13132e-13	postive
TNFRSF1B	AC103760.1	0.547323	5.91442e-22	postive
IDH1	AC103760.1	0.489718	2.86756e-17	postive
CD40	AC103760.1	0.404314	9.16824e-12	postive
FADD	LINC01711	0.455662	6.8985e-15	postive
BCL2	LINC01711	-0.410638	4.03203e-12	negative
SLC39A7	LINC01711	0.406115	7.2682e-12	postive
BACH2	AL357054.4	-0.409788	4.5072e-12	negative
IDH2	MIR133A1HG	0.412095	3.32895e-12	postive
MLKL	AC004921.1	0.67499	2.50057e-36	postive
RIPK3	AC004921.1	0.588197	7.17184e-26	postive
TNFSF10	AC004921.1	0.40207	1.22185e-11	postive
TNFRSF1B	AC004921.1	0.583581	2.11722e-25	postive
USP22	AC004921.1	-0.53407	8.51472e-21	negative
SIRT1	AC004921.1	-0.434797	1.48575e-13	negative
RNF31	AC004921.1	-0.447739	2.26846e-14	negative
IDH1	AC004921.1	0.466981	1.19259e-15	postive
CD40	AC004921.1	0.418738	1.37269e-12	postive
SQSTM1	DLEU2L	0.446859	2.58449e-14	postive
IDH1	DLEU2L	-0.435464	1.35121e-13	negative
ATRX	EMC1-AS1	-0.422707	8.01092e-13	negative
IDH1	AL121772.3	-0.448249	2.10322e-14	negative
BCL2	AC069360.1	-0.421298	9.70641e-13	negative
IPMK	AC008840.1	0.447659	2.29562e-14	postive
MLKL	LINC02381	0.419769	1.19438e-12	postive
RIPK3	LINC02381	0.404061	9.47106e-12	postive
TNFRSF1B	LINC02381	0.493845	1.41412e-17	postive
STAT3	MAFG-DT	-0.409416	4.732e-12	negative
SPATA2	MAFG-DT	0.428307	3.70147e-13	postive
MLKL	HOMER3-AS1	0.570498	4.15385e-24	postive
RIPK3	HOMER3-AS1	0.493576	1.4812e-17	postive
TNFRSF1B	HOMER3-AS1	0.480455	1.35396e-16	postive
IDH1	HOMER3-AS1	0.463628	2.01946e-15	postive
IPMK	AC005674.1	-0.470627	6.68174e-16	negative
IDH1	AC005674.1	-0.46741	1.11441e-15	negative
IDH2	AC005674.1	0.499129	5.64074e-18	postive
IPMK	AF127577.4	0.45195	1.20961e-14	postive
SIRT1	MIATNB	-0.419155	1.2977e-12	negative
IDH2	AL358781.2	0.425869	5.18923e-13	postive
MLKL	HOTAIRM1	0.420761	1.04402e-12	postive
SIRT1	HOTAIRM1	-0.425629	5.36348e-13	negative
MLKL	LINC02611	0.633671	6.19556e-31	postive
RIPK3	LINC02611	0.634013	5.63327e-31	postive
ZBP1	LINC02611	0.45407	8.78359e-15	postive
TNFRSF1B	LINC02611	0.560451	3.73836e-23	postive
USP22	LINC02611	-0.513336	4.39804e-19	negative
SIRT1	LINC02611	-0.431916	2.23347e-13	negative
RNF31	LINC02611	-0.485875	5.49053e-17	negative
IDH1	LINC02611	0.467678	1.06812e-15	postive
CD40	LINC02611	0.45379	9.16401e-15	postive
APP	MGC16275	0.410839	3.92745e-12	postive
IPMK	NALT1	-0.588038	7.44662e-26	negative
SLC39A7	NALT1	-0.419592	1.22326e-12	negative
IDH1	NALT1	-0.427958	3.88557e-13	negative
FADD	AC106820.4	-0.414319	2.47998e-12	negative
MLKL	AC106820.4	-0.584315	1.78447e-25	negative
TNFSF10	AC106820.4	-0.455274	7.31724e-15	negative
TNFRSF1B	AC106820.4	-0.524169	5.79238e-20	negative
IPMK	AC135050.6	-0.423938	6.76831e-13	negative
MYC	AC135050.6	-0.408912	5.05445e-12	negative
MLKL	AC069224.1	-0.436049	1.24304e-13	negative
IPMK	AC069224.1	-0.477567	2.1759e-16	negative
SLC39A7	AC069224.1	-0.419201	1.28954e-12	negative
IPMK	MRGPRF-AS1	-0.519296	1.45468e-19	negative
SLC39A7	MRGPRF-AS1	-0.413245	2.85966e-12	negative
MAPK8	AC107464.2	-0.403887	9.68416e-12	negative
IPMK	AC107464.2	-0.46785	1.0394e-15	negative
FADD	LINC02454	0.410661	4.02004e-12	postive
RNF31	AL049840.3	0.594797	1.47976e-26	postive
HSP90AA1	AL049840.3	0.489093	3.18898e-17	postive
MLKL	CLCA4-AS1	0.482981	8.90852e-17	postive
RIPK3	CLCA4-AS1	0.41761	1.59785e-12	postive
TNFRSF1B	CLCA4-AS1	0.501739	3.56139e-18	postive
IDH1	CLCA4-AS1	0.438517	8.72689e-14	postive
STAT3	AL035461.2	-0.489334	3.06091e-17	negative
MYCN	PIK3CD-AS2	0.401394	1.33179e-11	postive
MAP3K7	TRAF3IP2-AS1	0.403367	1.03523e-11	postive
RNF31	AL117335.1	-0.406108	7.27468e-12	negative
MYCN	AC093620.1	0.475479	3.0576e-16	postive
ATRX	MHENCR	-0.43313	1.88168e-13	negative
BRAF	RFX5-AS1	-0.440295	6.75219e-14	negative
ITPK1	AL117190.1	-0.427514	4.13252e-13	negative
TRIM11	AL445524.1	0.458172	4.7002e-15	postive
USP22	AL445524.1	-0.416733	1.79728e-12	negative
SIRT1	AL445524.1	-0.507406	1.29453e-18	negative
MPG	AL445524.1	0.403395	1.03152e-11	postive
RNF31	AL445524.1	-0.555936	9.79802e-23	negative
APP	AL445524.1	-0.414376	2.4613e-12	negative
MLKL	LINC00665	-0.493551	1.48777e-17	negative
TNFSF10	LINC00665	-0.411417	3.64004e-12	negative
TNFRSF1B	LINC00665	-0.503411	2.64713e-18	negative
MLKL	AL391832.2	0.460512	3.2779e-15	postive
RIPK3	AL391832.2	0.40084	1.42907e-11	postive
USP22	AL391832.2	-0.426671	4.6448e-13	negative
SIRT1	AL391832.2	-0.476246	2.69913e-16	negative
RNF31	AL391832.2	-0.535149	6.88269e-21	negative
FASLG	IRF1-AS1	0.548095	5.04436e-22	postive
TLR3	IRF1-AS1	0.41845	1.42715e-12	postive
ZBP1	IRF1-AS1	0.532772	1.09876e-20	postive
TNFSF10	IRF1-AS1	0.428444	3.63162e-13	postive
CYLD	IRF1-AS1	0.400774	1.44113e-11	postive
CFLAR	IRF1-AS1	0.560661	3.57399e-23	postive
BACH2	IRF1-AS1	-0.402467	1.16146e-11	negative
DDX58	IRF1-AS1	0.50819	1.12354e-18	postive
MYC	LYRM4-AS1	0.436808	1.11523e-13	postive
IDH1	AC087521.1	-0.410986	3.85219e-12	negative
RNF31	AC084824.5	-0.415028	2.25671e-12	negative
MLKL	AC108463.2	0.451984	1.20346e-14	postive
RIPK3	AC108463.2	0.406512	6.9048e-12	postive
IPMK	AC108463.2	0.404061	9.47099e-12	postive
TNFRSF1B	AC108463.2	0.415071	2.24385e-12	postive
FASLG	LINC00426	0.695283	2.59365e-39	postive
RIPK3	LINC00426	0.411127	3.78159e-12	postive
ZBP1	LINC00426	0.68619	6.04259e-38	postive
FLT3	LINC00426	0.542597	1.55167e-21	postive
IDH1	AC025165.1	-0.41555	2.105e-12	negative
RNF31	AC138230.1	-0.448279	2.09369e-14	negative
MLKL	AC009831.1	0.407525	6.05434e-12	postive
TRAF2	AC018926.2	0.447745	2.26647e-14	postive
SIRT1	AC018926.2	-0.412988	2.95848e-12	negative
SQSTM1	AC012414.4	0.403368	1.0351e-11	postive
MLKL	AC245128.3	0.561066	3.27506e-23	postive
RIPK3	AC245128.3	0.514105	3.81796e-19	postive
TNFRSF1B	AC245128.3	0.567358	8.32111e-24	postive
USP22	AC245128.3	-0.474688	3.47646e-16	negative
IDH1	AC245128.3	0.483358	8.3659e-17	postive
CD40	AC245128.3	0.417563	1.60788e-12	postive
STAT3	AP001505.1	-0.411629	3.53977e-12	negative
SIRT1	AP001505.1	-0.411449	3.62484e-12	negative
RNF31	AP001505.1	-0.428266	3.72236e-13	negative
IPMK	MELTF-AS1	-0.426078	5.0413e-13	negative
IDH1	MELTF-AS1	-0.425626	5.36607e-13	negative
IDH2	MELTF-AS1	0.435808	1.28656e-13	postive
IPMK	AC008443.4	-0.431671	2.31171e-13	negative
APP	AC008443.4	-0.431832	2.26007e-13	negative
IDH2	AC021087.4	0.411391	3.65226e-12	postive
STAT3	AC018521.6	0.439795	7.25836e-14	postive
SIRT1	ZSCAN16-AS1	-0.49219	1.87981e-17	negative
RNF31	ZSCAN16-AS1	-0.528702	2.42672e-20	negative
TRAF2	HHLA3	0.401108	1.38111e-11	postive
IPMK	CD27-AS1	-0.58133	3.56676e-25	negative
IPMK	MIR497HG	-0.483034	8.82963e-17	negative
RNF31	AL138762.1	-0.408154	5.5787e-12	negative
MLKL	AC092171.3	-0.480366	1.37401e-16	negative
TNFRSF1B	AC092171.3	-0.481786	1.08649e-16	negative
USP22	LINC02076	0.433561	1.77035e-13	postive
IDH1	LINC02076	-0.45962	3.76195e-15	negative
IPMK	LINC02447	-0.463684	2.00187e-15	negative
BACH2	LINC02447	-0.403745	9.86298e-12	negative
MLKL	AC106820.5	-0.443219	4.41313e-14	negative
RIPK3	AC106820.5	-0.437215	1.05219e-13	negative
USP22	AC106820.5	0.405739	7.63006e-12	postive
FADD	ITGB1-DT	0.452426	1.12597e-14	postive
MYCN	DGCR5	0.400625	1.46849e-11	postive
IPMK	AL357079.1	-0.479916	1.47992e-16	negative
SLC39A7	AL357079.1	-0.428656	3.52593e-13	negative
IDH1	AL357079.1	-0.413068	2.92736e-12	negative
STAT3	SNHG17	-0.443407	4.29322e-14	negative
SPATA2	SNHG17	0.447803	2.24703e-14	postive
FASLG	AC022182.2	0.461639	2.75256e-15	postive
MLKL	AC022182.2	0.661783	1.64167e-34	postive
RIPK3	AC022182.2	0.647225	1.30197e-32	postive
ZBP1	AC022182.2	0.593085	2.2361e-26	postive
TNFSF10	AC022182.2	0.513021	4.66012e-19	postive
TNFRSF1B	AC022182.2	0.623557	9.78495e-30	postive
USP22	AC022182.2	-0.498544	6.25019e-18	negative
IDH1	AC022182.2	0.454884	7.7637e-15	postive
CD40	AC022182.2	0.533697	9.16421e-21	postive
FASLG	AC133644.1	0.6126	1.73934e-28	postive
MLKL	AC133644.1	0.431935	2.22743e-13	postive
RIPK3	AC133644.1	0.447149	2.47579e-14	postive
ZBP1	AC133644.1	0.743307	1.77195e-47	postive
TNFSF10	AC133644.1	0.423104	7.5879e-13	postive
TNFRSF1B	AC133644.1	0.456685	5.90198e-15	postive
CFLAR	AC133644.1	0.426439	4.79637e-13	postive
FLT3	AC133644.1	0.583298	2.26117e-25	postive
TNFRSF1B	AL139384.1	0.405301	8.07354e-12	postive
IPMK	TRIM7-AS1	-0.416323	1.89845e-12	negative
IDH1	TRIM7-AS1	-0.405092	8.29483e-12	negative
IDH2	TRIM7-AS1	0.421803	9.06131e-13	postive
TNFRSF1B	AC020915.1	-0.446918	2.56169e-14	negative
IDH1	ZNRD2-AS1	-0.404037	9.50007e-12	negative
SIRT1	AL139246.5	-0.412308	3.23679e-12	negative
SLC39A7	AC107959.1	-0.409809	4.49487e-12	negative
DDX58	AC107959.1	0.500447	4.47411e-18	postive
MLKL	OXCT1-AS1	-0.429464	3.14991e-13	negative
RIPK3	OXCT1-AS1	-0.444116	3.87003e-14	negative
IPMK	OXCT1-AS1	-0.472957	4.59786e-16	negative
GATA3	OXCT1-AS1	-0.404506	8.9443e-12	negative
SPATA2	OXCT1-AS1	-0.46524	1.5689e-15	negative
IDH1	OXCT1-AS1	-0.528711	2.42284e-20	negative
IDH2	OXCT1-AS1	0.505243	1.9091e-18	postive
RNF31	AC009061.2	-0.412311	3.23547e-12	negative
HDAC9	AC073130.2	0.434463	1.558e-13	postive
FASLG	AC138207.5	0.559765	4.33226e-23	postive
MLKL	AC138207.5	0.756945	3.87532e-50	postive
RIPK3	AC138207.5	0.724744	4.07074e-44	postive
ZBP1	AC138207.5	0.564819	1.45142e-23	postive
TNFRSF1A	AC138207.5	0.474974	3.31894e-16	postive
TNFSF10	AC138207.5	0.577316	8.95453e-25	postive
TNFRSF1B	AC138207.5	0.78531	2.8004e-56	postive
USP22	AC138207.5	-0.53041	1.74265e-20	negative
SIRT1	AC138207.5	-0.43647	1.17045e-13	negative
IDH1	AC138207.5	0.608633	4.79631e-28	postive
HSP90AA1	AC138207.5	-0.401574	1.30168e-11	negative
CD40	AC138207.5	0.588328	6.95279e-26	postive
MLKL	LINC02298	-0.404667	8.76067e-12	negative
TNFRSF1B	LINC02298	-0.444474	3.67249e-14	negative
MYCN	LINC02298	0.413442	2.78594e-12	postive
IDH1	LINC02298	-0.441705	5.50306e-14	negative
SQSTM1	LINC00847	0.511662	5.9783e-19	postive
MAPK8	AC036108.3	-0.401251	1.35629e-11	negative
IPMK	AC036108.3	-0.473059	4.523e-16	negative
STAT3	AC036108.3	0.44732	2.41398e-14	postive
IDH1	AC036108.3	-0.4675	1.09866e-15	negative
IDH2	AC036108.3	0.43275	1.98558e-13	postive
SIRT1	AC010531.6	-0.402504	1.15603e-11	negative
IPMK	LINC00578	-0.489812	2.8221e-17	negative
SPATA2	LINC00578	-0.448797	1.93865e-14	negative
IDH1	LINC00578	-0.474847	3.3877e-16	negative
IDH2	LINC00578	0.507156	1.35414e-18	postive
IPMK	AL139220.2	-0.416109	1.95376e-12	negative
BACH2	AL139220.2	-0.426522	4.74147e-13	negative
IDH2	AL139220.2	0.439824	7.22762e-14	postive
SQSTM1	LINC00519	0.414745	2.34339e-12	postive
FASLG	BOLA3-AS1	-0.400962	1.40703e-11	negative
MLKL	BOLA3-AS1	-0.450205	1.57137e-14	negative
RIPK3	BOLA3-AS1	-0.432979	1.92231e-13	negative
TNFSF10	BOLA3-AS1	-0.41548	2.12492e-12	negative
TNFRSF1B	BOLA3-AS1	-0.513549	4.22916e-19	negative
CD40	BOLA3-AS1	-0.441202	5.91991e-14	negative
HSP90AA1	UCKL1-AS1	0.43901	8.12897e-14	postive
IPMK	LOH12CR2	-0.410592	4.05696e-12	negative
IPMK	LINC02875	-0.444932	3.43358e-14	negative
TRAF2	MAN1B1-DT	0.454699	7.98535e-15	postive
IPMK	ARHGEF2-AS2	-0.408441	5.37458e-12	negative
IPMK	AC090739.1	-0.437603	9.95238e-14	negative
SPATA2	AC090739.1	-0.403434	1.0264e-11	negative
IDH1	AC090739.1	-0.405005	8.38823e-12	negative
IDH2	AP001783.1	-0.404919	8.48132e-12	negative
MLKL	AC073343.2	-0.458194	4.68441e-15	negative
TNFSF10	AC073343.2	-0.40868	5.20979e-12	negative
TNFRSF1B	AC073343.2	-0.411324	3.68476e-12	negative
IDH1	COL4A2-AS1	-0.418289	1.45839e-12	negative
TNFRSF1B	AL669970.3	0.44357	4.19254e-14	postive
CFLAR	DLGAP1-AS1	0.410326	4.20102e-12	postive
FASLG	MIR3142HG	0.629014	2.23592e-30	postive
MLKL	MIR3142HG	0.440548	6.50955e-14	postive
RIPK3	MIR3142HG	0.403998	9.54802e-12	postive
TNF	MIR3142HG	0.503399	2.6531e-18	postive
ZBP1	MIR3142HG	0.545878	7.9562e-22	postive
FLT3	MIR3142HG	0.424105	6.61467e-13	postive
MLKL	LINC00265	-0.416024	1.97589e-12	negative
TRAF2	LINC00265	-0.482179	1.01783e-16	negative
SIRT1	LINC00265	0.459991	3.55232e-15	postive
RNF31	LINC00265	0.426434	4.79918e-13	postive
TRAF2	AC008737.1	-0.413939	2.60822e-12	negative
IPMK	PAXIP1-DT	-0.494687	1.2229e-17	negative
IDH1	PAXIP1-DT	-0.418333	1.44975e-12	negative
TRAF2	AL441992.1	0.606255	8.75289e-28	postive
MAP3K7	AL441992.1	-0.444598	3.60621e-14	negative
SIRT1	AL441992.1	-0.547732	5.43608e-22	negative
BACH2	AL441992.1	-0.404555	8.88847e-12	negative
APP	AL441992.1	-0.55902	5.08152e-23	negative
MLKL	AP000802.1	-0.543323	1.33928e-21	negative
RIPK3	AP000802.1	-0.471418	5.88738e-16	negative
IPMK	AP000802.1	-0.437212	1.05256e-13	negative
TNFRSF1B	AP000802.1	-0.512432	5.19186e-19	negative
USP22	AP000802.1	0.409676	4.57415e-12	postive
SLC39A7	AP000802.1	-0.415805	2.0346e-12	negative
IDH1	AP000802.1	-0.558442	5.75041e-23	negative
IDH2	AP000802.1	0.427697	4.02875e-13	postive
DNMT1	TMPO-AS1	0.47989	1.4861e-16	postive
PLK1	TMPO-AS1	0.572228	2.82358e-24	postive
MLKL	AL606491.1	0.400289	1.53246e-11	postive
USP22	AL606491.1	-0.427489	4.14663e-13	negative
FASLG	AC110995.1	0.430827	2.60291e-13	postive
MLKL	AC110995.1	0.667954	2.38711e-35	postive
RIPK3	AC110995.1	0.675393	2.19363e-36	postive
ZBP1	AC110995.1	0.471562	5.75273e-16	postive
TNFRSF1A	AC110995.1	0.414355	2.46824e-12	postive
TNFSF10	AC110995.1	0.463014	2.22239e-15	postive
TNFRSF1B	AC110995.1	0.642932	4.51887e-32	postive
USP22	AC110995.1	-0.43777	9.71556e-14	negative
IDH1	AC110995.1	0.593423	2.06153e-26	postive
CD40	AC110995.1	0.443851	4.02329e-14	postive
DNMT1	AC108673.3	-0.489925	2.7681e-17	negative
RNF31	AC108673.3	-0.453049	1.02494e-14	negative
HSP90AA1	AC108673.3	-0.431518	2.36205e-13	negative
MLKL	XIST	-0.400611	1.47124e-11	negative
TNFRSF1B	XIST	-0.429531	3.12069e-13	negative
MLKL	AC009065.2	-0.491746	2.02825e-17	negative
TNFRSF1B	AC009065.2	-0.434938	1.45617e-13	negative
IDH1	AC009065.2	-0.422166	8.62483e-13	negative
MLKL	LINC00641	-0.541328	2.00529e-21	negative
RIPK3	LINC00641	-0.418729	1.37431e-12	negative
TNFSF10	LINC00641	-0.481646	1.11185e-16	negative
TNFRSF1B	LINC00641	-0.452767	1.06951e-14	negative
TRAF2	LINC00641	-0.428306	3.70198e-13	negative
USP22	LINC00641	0.402602	1.1417e-11	postive
CD40	LINC00641	-0.463475	2.06829e-15	negative
MLKL	EP300-AS1	-0.407668	5.94277e-12	negative
RIPK3	EP300-AS1	-0.425047	5.81138e-13	negative
DNMT1	EP300-AS1	0.466603	1.26596e-15	postive
SPATA2	EP300-AS1	-0.45795	4.86281e-15	negative
IDH1	EP300-AS1	-0.423435	7.25171e-13	negative
IDH2	EP300-AS1	0.492173	1.88537e-17	postive
USP22	AC092295.2	0.414584	2.39398e-12	postive
IPMK	AC078909.2	-0.456105	6.44785e-15	negative
IDH1	AC078909.2	-0.401236	1.3588e-11	negative
FASLG	LINC01150	0.469981	7.40743e-16	postive
MLKL	LINC01150	0.63523	4.01183e-31	postive
RIPK3	LINC01150	0.62929	2.07339e-30	postive
ZBP1	LINC01150	0.459718	3.70544e-15	postive
TNFRSF1A	LINC01150	0.450373	1.53236e-14	postive
TNFSF10	LINC01150	0.497911	6.98158e-18	postive
TNFRSF1B	LINC01150	0.707359	3.28933e-41	postive
IDH1	LINC01150	0.549613	3.68569e-22	postive
CD40	LINC01150	0.502877	2.91075e-18	postive
DDX58	AC145207.5	-0.435779	1.29191e-13	negative
IPMK	AP002026.1	-0.425292	5.61852e-13	negative
TSC1	AC009120.2	0.424935	5.90163e-13	postive
USP22	AL135791.1	0.447052	2.51146e-14	postive
IDH1	AL135791.1	-0.464037	1.89425e-15	negative
IDH2	AL135791.1	0.440048	6.99718e-14	postive
SPATA2	AP000866.2	-0.411787	3.46671e-12	negative
MLKL	AC018816.1	0.412721	3.06469e-12	postive
SIRT1	AC018816.1	-0.425218	5.67639e-13	negative
FADD	MIR4435-2HG	0.408142	5.588e-12	postive
MLKL	MIR4435-2HG	0.542656	1.53327e-21	postive
RIPK3	MIR4435-2HG	0.502564	3.0775e-18	postive
TNFRSF1B	MIR4435-2HG	0.469293	8.26639e-16	postive
BCL2	MIR4435-2HG	-0.520257	1.21461e-19	negative
SIRT1	MIR4435-2HG	-0.482212	1.01225e-16	negative
CD40	MIR4435-2HG	0.420142	1.13552e-12	postive
TSC1	AC024075.3	0.407309	6.22644e-12	postive
TRAF2	AC024075.3	-0.417682	1.58246e-12	negative
BRAF	AC024075.3	0.411271	3.71071e-12	postive
PANX1	AL158211.1	-0.418983	1.32816e-12	negative
FASLG	NCK1-DT	0.567703	7.71152e-24	postive
MLKL	NCK1-DT	0.515537	2.93064e-19	postive
RIPK3	NCK1-DT	0.493618	1.47058e-17	postive
ZBP1	NCK1-DT	0.583014	2.41557e-25	postive
TNFSF10	NCK1-DT	0.413853	2.63812e-12	postive
TNFRSF1B	NCK1-DT	0.469869	7.54148e-16	postive
TRAF2	NCK1-DT	0.459603	3.77149e-15	postive
USP22	NCK1-DT	-0.404374	9.0968e-12	negative
CD40	NCK1-DT	0.431838	2.25785e-13	postive
FADD	LINC00623	0.412994	2.95602e-12	postive
MLKL	LINC00623	0.56611	1.09455e-23	postive
RIPK3	LINC00623	0.479162	1.67525e-16	postive
IDH1	LINC00623	0.430399	2.76387e-13	postive
RNF31	AL021707.3	0.429042	3.34121e-13	postive
MLKL	AC009955.4	-0.509218	9.32802e-19	negative
RIPK3	AC009955.4	-0.418893	1.34442e-12	negative
IPMK	AC009955.4	-0.420001	1.15735e-12	negative
IPMK	COA6-AS1	-0.403876	9.6977e-12	negative
IDH1	AL365259.1	-0.493454	1.51275e-17	negative
IDH2	AL365259.1	0.4955	1.06219e-17	postive
SIRT1	IDH1-AS1	-0.515672	2.85789e-19	negative
RNF31	IDH1-AS1	-0.476878	2.43511e-16	negative
FASLG	MMP2-AS1	0.504322	2.25082e-18	postive
MLKL	MMP2-AS1	0.411516	3.5928e-12	postive
RIPK3	MMP2-AS1	0.479314	1.63397e-16	postive
ZBP1	MMP2-AS1	0.564282	1.63171e-23	postive
TNFRSF1B	MMP2-AS1	0.426705	4.62312e-13	postive
USP22	AC020558.2	0.488332	3.62775e-17	postive
MLKL	LINC01506	0.487367	4.27118e-17	postive
RIPK3	LINC01506	0.48204	1.04158e-16	postive
ZBP1	LINC01506	0.403566	1.00909e-11	postive
TNFRSF1B	LINC01506	0.467079	1.17431e-15	postive
CD40	LINC01506	0.416325	1.89818e-12	postive
MLKL	AP001107.4	-0.434165	1.62523e-13	negative
TNFRSF1B	AP001107.4	-0.48543	5.91677e-17	negative
SIRT1	AL137058.2	0.448561	2.00792e-14	postive
IPMK	ASB16-AS1	-0.488688	3.41584e-17	negative
CDKN2A	ASB16-AS1	0.411276	3.70784e-12	postive
IDH1	ASB16-AS1	-0.542785	1.49382e-21	negative
IDH2	ASB16-AS1	0.420255	1.11832e-12	postive
TRAF2	AC005034.5	-0.46424	1.8352e-15	negative
BRAF	AC005034.5	0.447008	2.52806e-14	postive
SIRT1	AC005034.5	0.414229	2.50965e-12	postive
ATRX	AC005034.5	0.437725	9.77946e-14	postive
IPMK	AL008582.1	-0.478248	1.94645e-16	negative
USP22	AC074032.1	-0.404429	9.03343e-12	negative
MLKL	AC053513.2	-0.451001	1.39482e-14	negative
RIPK3	AC053513.2	-0.405286	8.08964e-12	negative
TNFRSF1B	AC053513.2	-0.473916	3.93881e-16	negative
ATRX	AC053513.2	0.470126	7.23891e-16	postive
HDAC9	AC053513.2	0.412302	3.23936e-12	postive
CD40	AC053513.2	-0.445707	3.0632e-14	negative
USP22	INE1	0.474374	3.65746e-16	postive
RNF31	INE1	0.437912	9.51995e-14	postive
IPMK	SOCS2-AS1	-0.493512	1.49768e-17	negative
SLC39A7	SOCS2-AS1	-0.419803	1.18877e-12	negative
MLKL	TNS1-AS1	-0.449868	1.65235e-14	negative
IPMK	TNS1-AS1	-0.49073	2.41336e-17	negative
SLC39A7	TNS1-AS1	-0.419308	1.27117e-12	negative
MLKL	ZNF337-AS1	-0.455261	7.33149e-15	negative
RIPK3	ZNF337-AS1	-0.425627	5.36529e-13	negative
IPMK	ZNF337-AS1	-0.400934	1.41208e-11	negative
TNFRSF1B	ZNF337-AS1	-0.462505	2.40581e-15	negative
IDH1	ZNF337-AS1	-0.420918	1.02204e-12	negative
IDH2	ZNF337-AS1	0.432941	1.93258e-13	postive
SPATA2	KDM7A-DT	0.401478	1.31763e-11	postive
MYCN	LMNTD2-AS1	0.566045	1.11025e-23	postive
FASLG	PCED1B-AS1	0.690789	1.24723e-38	postive
MLKL	PCED1B-AS1	0.768969	1.23767e-52	postive
RIPK3	PCED1B-AS1	0.752799	2.60284e-49	postive
TNF	PCED1B-AS1	0.439967	7.08011e-14	postive
ZBP1	PCED1B-AS1	0.758968	1.50914e-50	postive
TNFRSF1A	PCED1B-AS1	0.414084	2.55865e-12	postive
TNFSF10	PCED1B-AS1	0.560128	4.00768e-23	postive
TNFRSF1B	PCED1B-AS1	0.772987	1.6772e-53	postive
USP22	PCED1B-AS1	-0.581263	3.62312e-25	negative
FLT3	PCED1B-AS1	0.504466	2.19344e-18	postive
SIRT1	PCED1B-AS1	-0.417596	1.60072e-12	negative
IDH1	PCED1B-AS1	0.536904	4.86139e-21	postive
CD40	PCED1B-AS1	0.620258	2.35492e-29	postive
IDH1	INKA2-AS1	-0.415325	2.16932e-12	negative
IDH2	INKA2-AS1	0.409203	4.86558e-12	postive
OTULIN	AC093726.1	-0.404439	9.02162e-12	negative
PLK1	AC093726.1	-0.46085	3.11072e-15	negative
IDH2	AC093726.1	-0.411028	3.83089e-12	negative
RNF31	AL031714.1	0.421376	9.60351e-13	postive
IPMK	AC013553.4	-0.463809	1.96308e-15	negative
BACH2	AC013553.4	-0.420829	1.03453e-12	negative
IDH1	AC013553.4	-0.467586	1.08378e-15	negative
IDH2	AC013553.4	0.47365	4.11129e-16	postive
RNF31	AC007448.4	-0.53807	3.85423e-21	negative
IPMK	AL513217.1	-0.590643	4.01236e-26	negative
SLC39A7	AL513217.1	-0.484379	7.05512e-17	negative
IDH1	AL513217.1	-0.51299	4.68659e-19	negative
IDH2	AL513217.1	0.460866	3.10298e-15	postive
TRAF2	AC005288.1	-0.442511	4.89393e-14	negative
USP22	AC005288.1	0.464941	1.6441e-15	postive
STAT3	AC005288.1	0.438588	8.63797e-14	postive
DIABLO	AC005288.1	0.402465	1.16177e-11	postive
DNMT1	AC005288.1	0.415692	2.06544e-12	postive
BRAF	AC005288.1	0.417143	1.70102e-12	postive
SIRT1	AC005288.1	0.631132	1.25055e-30	postive
RNF31	AC005288.1	0.634835	4.48053e-31	postive
SQSTM1	AL031846.2	0.426128	5.00711e-13	postive
STAT3	AL031846.2	0.426853	4.52915e-13	postive
SPATA2	AL031846.2	-0.414188	2.52346e-12	negative
ID1	SALRNA1	0.402907	1.09804e-11	postive
MYCN	SALRNA1	0.490125	2.67553e-17	postive
MYCN	AL645940.1	0.432374	2.09374e-13	postive
MLKL	MIR600HG	-0.543381	1.32355e-21	negative
RIPK3	MIR600HG	-0.42722	4.30468e-13	negative
TNFSF10	MIR600HG	-0.475252	3.17236e-16	negative
TNFRSF1B	MIR600HG	-0.477893	2.0629e-16	negative
IDH1	AJ011932.1	-0.454691	7.99485e-15	negative
IDH2	AJ011932.1	0.408393	5.40789e-12	postive
FADD	RAD51-AS1	-0.421934	8.90174e-13	negative
IPMK	RAD51-AS1	-0.523616	6.43553e-20	negative
SLC39A7	RAD51-AS1	-0.425436	5.50852e-13	negative
SPATA2	RAD51-AS1	-0.451222	1.34926e-14	negative
IDH1	RAD51-AS1	-0.504055	2.36059e-18	negative
USP22	AC069281.2	-0.409022	4.98212e-12	negative
SIRT1	AC069281.2	-0.413266	2.85177e-12	negative
HDAC9	AC103925.1	0.440335	6.71318e-14	postive
SLC39A7	AC009093.1	0.488583	3.47702e-17	postive
FASLG	XXYLT1-AS2	0.520524	1.15505e-19	postive
ZBP1	XXYLT1-AS2	0.564851	1.44145e-23	postive
FLT3	XXYLT1-AS2	0.429704	3.04591e-13	postive
IPMK	AC005005.3	-0.440899	6.18646e-14	negative
TRAF2	AC108449.2	-0.474076	3.83812e-16	negative
USP22	AC108449.2	0.448034	2.17122e-14	postive
SIRT1	AC108449.2	0.475895	2.85774e-16	postive
RNF31	AC108449.2	0.437014	1.08284e-13	postive
SIRT1	AC012065.2	-0.412617	3.10712e-12	negative
FADD	GAPLINC	0.469822	7.59808e-16	postive
MLKL	GAPLINC	0.60974	3.61966e-28	postive
RIPK3	GAPLINC	0.44613	2.878e-14	postive
IDH1	GAPLINC	0.485271	6.07698e-17	postive
IPMK	AL136295.7	-0.417913	1.53396e-12	negative
APP	AL136295.7	-0.404562	8.88007e-12	negative
TRAF2	NORAD	-0.544645	1.02344e-21	negative
SIRT1	NORAD	0.415508	2.11701e-12	postive
APP	NORAD	0.454484	8.24994e-15	postive
SIRT1	AC138696.2	-0.416915	1.754e-12	negative
SIRT1	AL450326.1	0.501831	3.50391e-18	postive
RNF31	AL450326.1	0.413409	2.79804e-12	postive
TNFRSF1B	AC023794.5	0.401193	1.36624e-11	postive
IPMK	AC131025.1	-0.413421	2.79391e-12	negative
IDH2	AC131025.1	0.452219	1.16165e-14	postive
TRAF2	ARRDC1-AS1	0.575357	1.39662e-24	postive
SIRT1	ARRDC1-AS1	-0.405934	7.44004e-12	negative
FASLG	KLHDC7B-DT	0.676573	1.49246e-36	postive
MLKL	KLHDC7B-DT	0.591703	3.1153e-26	postive
RIPK3	KLHDC7B-DT	0.617267	5.17637e-29	postive
TNF	KLHDC7B-DT	0.40458	8.85928e-12	postive
ZBP1	KLHDC7B-DT	0.759731	1.05493e-50	postive
TNFSF10	KLHDC7B-DT	0.538648	3.43471e-21	postive
TNFRSF1B	KLHDC7B-DT	0.609026	4.34045e-28	postive
TRAF2	KLHDC7B-DT	0.496121	9.53713e-18	postive
USP22	KLHDC7B-DT	-0.525662	4.35561e-20	negative
FLT3	KLHDC7B-DT	0.409779	4.51262e-12	postive
SIRT1	KLHDC7B-DT	-0.452845	1.0571e-14	negative
CD40	KLHDC7B-DT	0.563534	1.92034e-23	postive
FASLG	AC004687.1	0.71397	2.73584e-42	postive
MLKL	AC004687.1	0.52028	1.20942e-19	postive
RIPK3	AC004687.1	0.546291	7.30998e-22	postive
TNF	AC004687.1	0.555267	1.12873e-22	postive
ZBP1	AC004687.1	0.692994	5.7925e-39	postive
TNFRSF1B	AC004687.1	0.454243	8.55656e-15	postive
TRAF2	AC004687.1	0.434692	1.50797e-13	postive
FLT3	AC004687.1	0.448805	1.93614e-14	postive
SIRT1	AC004687.1	-0.446455	2.74331e-14	negative
CD40	AC004687.1	0.403341	1.03866e-11	postive
IDH2	LAMA5-AS1	0.414433	2.44274e-12	postive
KLF9	AC093010.2	0.42403	6.68376e-13	postive
TRAF2	FTX	-0.429149	3.29133e-13	negative
SIRT1	FTX	0.412218	3.27543e-12	postive
IPMK	AC053503.3	-0.485378	5.96852e-17	negative
SLC39A7	AC053503.3	-0.425557	5.4174e-13	negative
IDH1	AC053503.3	-0.469778	7.65164e-16	negative
IDH2	AC053503.3	0.491327	2.1793e-17	postive
DNMT1	SNHG7	-0.424812	6.00279e-13	negative
IPMK	AC022893.3	-0.477573	2.17396e-16	negative
SLC39A7	AC022893.3	-0.402914	1.097e-11	negative
IDH1	AC022893.3	-0.424587	6.19124e-13	negative
MLKL	AC245297.3	0.411607	3.54987e-12	postive
USP22	AC245297.3	-0.407544	6.03959e-12	negative
SIRT1	NUP50-DT	-0.407244	6.27983e-12	negative
IDH2	AP003469.2	0.448	2.1825e-14	postive
OTULIN	AC007383.1	-0.493872	1.40771e-17	negative
RNF31	AL118506.1	0.458032	4.80207e-15	postive
SIRT1	POLR2J4	-0.422136	8.65992e-13	negative
MLKL	AC024075.1	-0.431718	2.29638e-13	negative
RIPK3	AC024075.1	-0.403056	1.07721e-11	negative
TRAF2	AC024075.1	-0.498887	5.88585e-18	negative
USP22	AC024075.1	0.456725	5.86577e-15	postive
BRAF	AC024075.1	0.448201	2.1182e-14	postive
SIRT1	AC024075.1	0.433442	1.80051e-13	postive
ATRX	AC024075.1	0.451302	1.33315e-14	postive
RNF31	AC024075.1	0.464119	1.87022e-15	postive
SIRT3	EPB41L4A-AS1	0.513621	4.17389e-19	postive
DNMT1	EPB41L4A-AS1	-0.426125	5.00855e-13	negative
SIRT1	Z99572.1	0.419348	1.26422e-12	postive
IPMK	AC013472.2	-0.41224	3.26604e-12	negative
FASLG	CEP250-AS1	0.548839	4.32601e-22	postive
MLKL	CEP250-AS1	0.692772	6.26068e-39	postive
RIPK3	CEP250-AS1	0.685567	7.46513e-38	postive
ZBP1	CEP250-AS1	0.661096	2.0293e-34	postive
TNFSF10	CEP250-AS1	0.437497	1.01038e-13	postive
TNFRSF1B	CEP250-AS1	0.617222	5.23824e-29	postive
TRAF2	CEP250-AS1	0.422825	7.88279e-13	postive
USP22	CEP250-AS1	-0.555589	1.05453e-22	negative
SIRT1	CEP250-AS1	-0.416528	1.84727e-12	negative
RNF31	CEP250-AS1	-0.403019	1.08243e-11	negative
IDH1	CEP250-AS1	0.45499	7.64031e-15	postive
CD40	CEP250-AS1	0.520797	1.09715e-19	postive
ITPK1	MEG9	-0.402011	1.23109e-11	negative
ID1	MEG9	0.456562	6.01369e-15	postive
MYCN	MEG9	0.463567	2.03884e-15	postive
IPMK	AC009549.1	-0.421471	9.48062e-13	negative
ITPK1	AC009549.1	0.483631	7.99393e-17	postive
BACH2	AC009549.1	-0.43562	1.32138e-13	negative
SLC39A7	AC009549.1	-0.44566	3.08458e-14	negative
FADD	LINC00941	0.516011	2.68409e-19	postive
BCL2	LINC00941	-0.400012	1.58731e-11	negative
IDH1	LINC00941	0.401858	1.25543e-11	postive
FASLG	AL590764.1	0.640835	8.23955e-32	postive
MLKL	AL590764.1	0.756174	5.53756e-50	postive
RIPK3	AL590764.1	0.745785	5.99439e-48	postive
ZBP1	AL590764.1	0.732052	2.08952e-45	postive
TNFSF10	AL590764.1	0.518886	1.57087e-19	postive
TNFRSF1B	AL590764.1	0.694764	3.11419e-39	postive
TRAF2	AL590764.1	0.440237	6.80872e-14	postive
USP22	AL590764.1	-0.574241	1.79664e-24	negative
FLT3	AL590764.1	0.475712	2.94421e-16	postive
SIRT1	AL590764.1	-0.441514	5.6576e-14	negative
IDH1	AL590764.1	0.485877	5.48943e-17	postive
CD40	AL590764.1	0.56551	1.24824e-23	postive
FADD	AC091182.2	0.405021	8.37104e-12	postive
BCL2	AC091182.2	-0.419133	1.30148e-12	negative
RIPK3	UGDH-AS1	-0.424257	6.47828e-13	negative
FASLG	AC009119.1	0.455644	6.91696e-15	postive
MLKL	AC009119.1	0.534638	7.6142e-21	postive
RIPK3	AC009119.1	0.521818	9.05007e-20	postive
ZBP1	AC009119.1	0.509326	9.14752e-19	postive
TNFRSF1B	AC009119.1	0.50977	8.43955e-19	postive
USP22	AC009119.1	-0.495805	1.0075e-17	negative
FADD	PDE2A-AS2	0.434824	1.4801e-13	postive
MLKL	PDE2A-AS2	0.511732	5.90212e-19	postive
RIPK3	PDE2A-AS2	0.492729	1.71376e-17	postive
USP22	PDE2A-AS2	-0.411914	3.40948e-12	negative
RNF31	AL604028.1	-0.44139	5.76107e-14	negative
HSP90AA1	AL604028.1	-0.433874	1.69375e-13	negative
IDH1	PKD1P6-NPIPP1	-0.425057	5.80346e-13	negative
RIPK3	AC022364.1	-0.408174	5.56459e-12	negative
ITPK1	AC040970.1	0.439296	7.80017e-14	postive
BACH2	AC040970.1	-0.509091	9.54531e-19	negative
SLC39A7	AC040970.1	-0.402709	1.12611e-11	negative
APP	AC040970.1	-0.410392	4.16468e-12	negative
IPMK	AL031673.1	-0.457081	5.55573e-15	negative
GATA3	AL844908.1	0.416195	1.93135e-12	postive
IPMK	AL359962.2	-0.425179	5.70714e-13	negative
SLC39A7	AL359962.2	-0.49437	1.29178e-17	negative
FADD	NUP153-AS1	0.445795	3.024e-14	postive
MLKL	NUP153-AS1	0.404844	8.56297e-12	postive
SIRT1	NUP153-AS1	-0.433928	1.68067e-13	negative
TNFRSF1B	WARS2-IT1	0.41406	2.5669e-12	postive
MYCN	AC008105.1	0.485911	5.45823e-17	postive
TNFRSF1B	AC129507.1	0.544365	1.08367e-21	postive
IPMK	FAM218A	-0.430365	2.77679e-13	negative
SPATA2	FAM218A	-0.407715	5.90694e-12	negative
SIRT1	AC112715.1	-0.435655	1.31495e-13	negative
BACH2	LINC01303	-0.455351	7.23217e-15	negative
IDH1	AC092117.1	-0.459203	4.0111e-15	negative
MLKL	HOTAIR	-0.416393	1.88098e-12	negative
TNFRSF1B	HOTAIR	-0.434627	1.52211e-13	negative
IDH1	HOTAIR	-0.421538	9.39442e-13	negative
TLR3	LINC02884	0.419953	1.16498e-12	postive
CFLAR	LINC02884	0.445209	3.29652e-14	postive
KLF9	LINC02884	0.409266	4.82609e-12	postive
MLKL	AC012313.6	-0.414323	2.47865e-12	negative
MLKL	AC009065.5	-0.483953	7.57546e-17	negative
TNFRSF1B	AC009065.5	-0.420824	1.03519e-12	negative
TRAF2	AC009065.4	0.401706	1.28e-11	postive
SIRT1	AC009065.4	-0.415952	1.99496e-12	negative
MPG	AC009065.4	0.424921	5.91366e-13	postive
APP	AC009065.4	-0.424489	6.27548e-13	negative
MYCN	AC006946.2	0.461852	2.66304e-15	postive
MAPK8	AL136366.1	-0.414673	2.3659e-12	negative
IPMK	AL136366.1	-0.489168	3.14852e-17	negative
SPATA2	AL136366.1	-0.454536	8.18539e-15	negative
IDH1	AL136366.1	-0.444522	3.64652e-14	negative
ZBP1	PRKCQ-AS1	0.404733	8.68686e-12	postive
FADD	AC015871.3	-0.43387	1.69457e-13	negative
IPMK	AC015871.3	-0.519037	1.52728e-19	negative
MYC	AC015871.3	-0.412624	3.10457e-12	negative
SLC39A7	AC015871.3	-0.437287	1.04137e-13	negative
SPATA2	AC015871.3	-0.471059	6.23579e-16	negative
IDH1	AC015871.3	-0.505553	1.80586e-18	negative
IDH2	AC015871.3	0.448258	2.10031e-14	postive
RIPK3	AC090825.1	-0.403595	1.00541e-11	negative
RIPK3	AC011472.1	-0.402327	1.18255e-11	negative
IPMK	AC011472.1	-0.512786	4.86546e-19	negative
SLC39A7	AC011472.1	-0.411658	3.52617e-12	negative
IDH1	AC011472.1	-0.407741	5.88678e-12	negative
HDAC9	AC011472.1	0.422322	8.44315e-13	postive
IPMK	AC026471.4	-0.432834	1.96208e-13	negative
IDH1	AC026471.4	-0.465022	1.62342e-15	negative
CYLD	PCOLCE-AS1	-0.407211	6.30659e-12	negative
SQSTM1	PCOLCE-AS1	-0.492564	1.76299e-17	negative
DNMT1	AC019131.2	-0.40474	8.67847e-12	negative
FASLG	AC010175.1	0.420659	1.05867e-12	postive
RIPK3	AC010175.1	0.402083	1.21987e-11	postive
ZBP1	AC010175.1	0.432974	1.92383e-13	postive
STAT3	AL122035.1	0.448664	1.97734e-14	postive
MLKL	AC093752.2	-0.446329	2.79483e-14	negative
RIPK3	AC093752.2	-0.434349	1.58336e-13	negative
TNFRSF1B	AC093752.2	-0.410939	3.87618e-12	negative
USP22	AC093752.2	0.513086	4.60542e-19	postive
SIRT1	AC093752.2	0.441095	6.01311e-14	postive
ATRX	AC093752.2	0.410686	4.00721e-12	postive
RNF31	AC093752.2	0.461971	2.61415e-15	postive
CD40	AC093752.2	-0.433415	1.8074e-13	negative
IDH2	LINC02321	0.507507	1.27102e-18	postive
IDH2	AC106028.3	0.465598	1.48305e-15	postive
APP	AC106028.3	-0.410927	3.88212e-12	negative
RIPK3	LINC01503	0.421499	9.44504e-13	postive
DNMT1	LINC01503	-0.480057	1.44585e-16	negative
RNF31	LINC01503	-0.445059	3.37006e-14	negative
FASLG	AC099343.2	0.486616	4.84748e-17	postive
ZBP1	AC099343.2	0.541741	1.84491e-21	postive
MLKL	AL590226.1	0.479159	1.67617e-16	postive
RIPK3	AL590226.1	0.449189	1.82852e-14	postive
TNFRSF1A	AL590226.1	0.411101	3.79453e-12	postive
TNFRSF1B	AL590226.1	0.493984	1.38072e-17	postive
DNMT1	AL590226.1	-0.421972	8.85602e-13	negative
HSP90AA1	AL590226.1	-0.446091	2.89462e-14	negative
MLKL	AL928654.1	-0.501694	3.58982e-18	negative
RIPK3	AL928654.1	-0.466405	1.30599e-15	negative
TNFRSF1B	AL928654.1	-0.492045	1.92716e-17	negative
USP22	AL928654.1	0.431732	2.29198e-13	postive
HSP90AA1	AL928654.1	0.477866	2.07197e-16	postive
CD40	AL928654.1	-0.407418	6.1392e-12	negative
TNFRSF1B	STARD4-AS1	-0.435598	1.32563e-13	negative
TRAF2	STARD4-AS1	-0.466594	1.26774e-15	negative
USP22	STARD4-AS1	0.44802	2.17586e-14	postive
ATRX	STARD4-AS1	0.402124	1.21355e-11	postive
CD40	STARD4-AS1	-0.418285	1.45903e-12	negative
TNFRSF1B	MIR22HG	0.406738	6.70495e-12	postive
MLKL	PRKAR1B-AS1	0.615231	8.80535e-29	postive
RIPK3	PRKAR1B-AS1	0.549234	3.98682e-22	postive
ZBP1	PRKAR1B-AS1	0.468848	8.87175e-16	postive
TNFRSF1B	PRKAR1B-AS1	0.497008	8.17367e-18	postive
USP22	PRKAR1B-AS1	-0.471469	5.83914e-16	negative
SIRT1	PRKAR1B-AS1	-0.46232	2.47621e-15	negative
IPMK	AC104463.2	-0.636528	2.78914e-31	negative
ITPK1	AC104463.2	0.400033	1.58314e-11	postive
SLC39A7	AC104463.2	-0.499349	5.42732e-18	negative
IDH1	AC104463.2	-0.482	1.04861e-16	negative
IDH2	AC104463.2	0.434868	1.4709e-13	postive
MLKL	AC019205.1	-0.489588	2.93176e-17	negative
RIPK3	AC019205.1	-0.419739	1.19917e-12	negative
TNFRSF1B	AC019205.1	-0.425	5.84905e-13	negative
USP22	ANKRD10-IT1	0.408324	5.45686e-12	postive
HDAC9	ANKRD10-IT1	0.448305	2.08562e-14	postive
IPMK	AC092803.1	-0.400585	1.47596e-11	negative
IDH1	AC092803.1	-0.415042	2.25252e-12	negative
IDH2	AC092803.1	0.437461	1.01567e-13	postive
IPMK	PFKP-DT	-0.448434	2.04602e-14	negative
IDH1	PFKP-DT	-0.498013	6.85877e-18	negative
IDH2	PFKP-DT	0.449918	1.64013e-14	postive
STAT3	SNHG25	-0.463742	1.98364e-15	negative
RNF31	SNHG25	-0.465835	1.42875e-15	negative
HDAC9	AC008731.1	0.45567	6.8901e-15	postive
BCL2	AL158163.1	0.411437	3.63058e-12	postive
FADD	LINC01119	0.464775	1.68761e-15	postive
IPMK	AL022313.2	-0.406733	6.70992e-12	negative
IDH1	AL022313.2	-0.45297	1.03727e-14	negative
IDH2	AL022313.2	0.548266	4.86988e-22	postive
IDH1	SAP30-DT	-0.456432	6.1348e-15	negative
MLKL	AC100823.1	-0.441938	5.31961e-14	negative
RIPK3	AC100823.1	-0.444674	3.56597e-14	negative
IPMK	AC100823.1	-0.535727	6.13941e-21	negative
SLC39A7	AC100823.1	-0.440195	6.85076e-14	negative
SPATA2	AC100823.1	-0.460599	3.2338e-15	negative
IDH1	AC100823.1	-0.490287	2.60245e-17	negative
IDH2	AC100823.1	0.522847	7.44702e-20	postive
HDAC9	AC100823.1	0.448059	2.16336e-14	postive
MAP3K7	AC005523.1	-0.431547	2.3523e-13	negative
RNF31	AP001094.1	-0.52494	5.00097e-20	negative
IDH1	AC093390.1	-0.414639	2.37665e-12	negative
IDH2	AC093390.1	0.522484	7.97816e-20	postive
IPMK	DUXAP8	0.525611	4.39868e-20	postive
BACH2	DUXAP8	0.4076	5.99597e-12	postive
SLC39A7	DUXAP8	0.447776	2.25626e-14	postive
SPATA2	DUXAP8	0.438989	8.15385e-14	postive
IDH2	DUXAP8	-0.448308	2.08488e-14	negative
BACH2	AP005264.1	-0.444925	3.43701e-14	negative
IDH2	AP005264.1	0.402023	1.22923e-11	postive
MLKL	AL121748.1	0.4047	8.72375e-12	postive
IPMK	AC013553.3	-0.594968	1.41985e-26	negative
BACH2	AC013553.3	-0.425982	5.10883e-13	negative
SLC39A7	AC013553.3	-0.402499	1.15684e-11	negative
IDH1	AC013553.3	-0.493265	1.56284e-17	negative
IPMK	VPS13B-DT	-0.478321	1.92336e-16	negative
IPMK	LINC01778	-0.404299	9.18574e-12	negative
ITPK1	LINC01778	0.419021	1.32132e-12	postive
IDH1	LINC01778	-0.402708	1.12636e-11	negative
IDH2	LINC01778	0.470866	6.43112e-16	postive
SIRT1	AC103691.1	-0.401159	1.37231e-11	negative
SPATA2	AL031055.1	0.470115	7.25165e-16	postive
IPMK	ZKSCAN2-DT	-0.430365	2.77676e-13	negative
IPMK	LINC01770	-0.505235	1.91198e-18	negative
IDH1	LINC01770	-0.526033	4.0568e-20	negative
IDH2	EDIL3-DT	0.410556	4.07578e-12	postive
MLKL	AL162595.1	-0.41596	1.99288e-12	negative
SIRT1	AL162595.1	0.413096	2.91668e-12	postive
TRIM11	AC005785.1	0.413263	2.85289e-12	postive
SIRT1	AC005785.1	-0.452418	1.1273e-14	negative
IPMK	AF001548.1	-0.554731	1.2638e-22	negative
ITPK1	AF001548.1	0.413349	2.82035e-12	postive
STAT3	AF001548.1	0.451342	1.3252e-14	postive
BACH2	AF001548.1	-0.403268	1.04847e-11	negative
SLC39A7	AF001548.1	-0.432179	2.15201e-13	negative
SPATA2	AF001548.1	-0.433272	1.84442e-13	negative
IDH1	AF001548.1	-0.497814	7.10094e-18	negative
IDH2	AF001548.1	0.550834	2.86005e-22	postive
MLKL	AC008124.1	-0.43916	7.95541e-14	negative
DNMT1	ARIH2OS	-0.409238	4.84347e-12	negative
SIRT1	DHRS4-AS1	0.423039	7.65535e-13	postive
RNF31	DHRS4-AS1	0.532869	1.0782e-20	postive
STAT3	AC011477.3	0.455367	7.21473e-15	postive
ATRX	AC011477.3	0.423051	7.64303e-13	postive
CFLAR	AL031985.3	-0.513362	4.3775e-19	negative
MYCN	AL121929.2	0.580608	4.2132e-25	postive
RIPK3	AC139887.2	-0.451762	1.24425e-14	negative
MPG	AC139887.2	-0.416295	1.90571e-12	negative
BCL2	MYOSLID	-0.404698	8.72642e-12	negative
PANX1	AC100793.4	-0.416782	1.78542e-12	negative
FASLG	NRIR	0.52855	2.49902e-20	postive
ZBP1	NRIR	0.565426	1.27129e-23	postive
DDX58	NRIR	0.537254	4.53476e-21	postive
MAPK8	ZBED5-AS1	-0.406129	7.25492e-12	negative
SIRT1	ZBED5-AS1	-0.434017	1.65969e-13	negative
APP	ZBED5-AS1	-0.44079	6.28466e-14	negative
CDKN2A	KTN1-AS1	-0.406559	6.86244e-12	negative
USP22	AC093484.4	0.419919	1.17033e-12	postive
SLC39A7	AC092614.1	0.407353	6.19123e-12	postive
RIPK3	LINC00324	0.415895	2.01037e-12	postive
TNFRSF1B	LINC00324	0.408364	5.42823e-12	postive
STAT3	AC036108.2	0.420722	1.04967e-12	postive
IDH1	AC036108.2	-0.436194	1.21761e-13	negative
TNFRSF1B	LINC00639	0.441712	5.49764e-14	postive
BCL2	AL035530.2	0.409958	4.40835e-12	postive
FASLG	AC018755.4	0.523131	7.05702e-20	postive
MLKL	AC018755.4	0.656821	7.49054e-34	postive
RIPK3	AC018755.4	0.64755	1.18389e-32	postive
ZBP1	AC018755.4	0.58428	1.79893e-25	postive
TNFSF10	AC018755.4	0.455267	7.32549e-15	postive
TNFRSF1B	AC018755.4	0.681523	2.90945e-37	postive
USP22	AC018755.4	-0.526139	3.97509e-20	negative
FLT3	AC018755.4	0.409733	4.53989e-12	postive
IDH1	AC018755.4	0.490259	2.61516e-17	postive
CD40	AC018755.4	0.52493	5.01053e-20	postive
PANX1	CEBPA-DT	-0.401537	1.30778e-11	negative
BCL2	CEBPA-DT	0.407502	6.0728e-12	postive
SIRT1	AL049840.5	-0.423507	7.18002e-13	negative
FADD	LINC02802	0.431371	2.41134e-13	postive
MLKL	LINC02802	0.413142	2.89897e-12	postive
TNFRSF1B	LINC02802	0.492032	1.9313e-17	postive
SPATA2	LINC02802	0.426408	4.81683e-13	postive
IDH1	LINC02802	0.401935	1.24313e-11	postive
MAPK8	ZNF32-AS2	0.400617	1.47007e-11	postive
TRAF2	ZNF32-AS2	-0.405923	7.45144e-12	negative
USP22	ZNF32-AS2	0.451765	1.24369e-14	postive
BCL2	ZNF32-AS2	0.412599	3.11473e-12	postive
SIRT1	ZNF32-AS2	0.565328	1.2987e-23	postive
IPMK	AL132765.2	-0.578989	6.11109e-25	negative
SLC39A7	AL132765.2	-0.453988	8.89441e-15	negative
IDH1	AL132765.2	-0.543406	1.31693e-21	negative
IDH2	AL132765.2	0.482635	9.43659e-17	postive
IPMK	AC008443.3	-0.418899	1.34332e-12	negative
MYC	AC008443.3	-0.422712	8.00548e-13	negative
IDH1	AC008443.3	-0.482708	9.32282e-17	negative
IDH2	AC008443.3	0.469161	8.44149e-16	postive
MLKL	ACVR2B-AS1	-0.510604	7.25099e-19	negative
RIPK3	ACVR2B-AS1	-0.507585	1.25337e-18	negative
IPMK	ACVR2B-AS1	-0.421873	8.97596e-13	negative
TNFRSF1B	ACVR2B-AS1	-0.507174	1.34959e-18	negative
IDH1	ACVR2B-AS1	-0.528794	2.38422e-20	negative
IDH2	ACVR2B-AS1	0.511699	5.93712e-19	postive
CD40	ACVR2B-AS1	-0.413461	2.77908e-12	negative
IPMK	SERTAD4-AS1	-0.49436	1.29387e-17	negative
TNFRSF1B	SERTAD4-AS1	-0.426201	4.95648e-13	negative
IDH1	SERTAD4-AS1	-0.513698	4.11503e-19	negative
BCL2	TPT1-AS1	0.425193	5.69622e-13	postive
IPMK	PPP1R12A-AS1	-0.442768	4.71365e-14	negative
ITPK1	PPP1R12A-AS1	0.40069	1.45651e-11	postive
BACH2	PPP1R12A-AS1	-0.421728	9.15501e-13	negative
SLC39A7	PPP1R12A-AS1	-0.416756	1.79164e-12	negative
IDH1	PPP1R12A-AS1	-0.418228	1.4704e-12	negative
IDH2	PPP1R12A-AS1	0.452342	1.14033e-14	postive
IPMK	AC116407.2	-0.438253	9.06462e-14	negative
SLC39A7	AC116407.2	-0.443563	4.1966e-14	negative
STAT3	AL355802.3	-0.434291	1.59637e-13	negative
SIRT1	AC015917.2	-0.410077	4.33994e-12	negative
RNF31	AC015917.2	-0.417074	1.71688e-12	negative
RNF31	CTBP1-AS	0.408362	5.43004e-12	postive
IDH2	BAALC-AS1	0.428375	3.66668e-13	postive
RIPK3	AC008760.2	0.483442	8.25024e-17	postive
ZBP1	AC008760.2	0.457489	5.2191e-15	postive
TNFRSF1B	AC008760.2	0.464666	1.71665e-15	postive
CD40	AC008760.2	0.416252	1.91657e-12	postive
IPMK	LINC01138	0.411737	3.48968e-12	postive
SLC39A7	LINC01138	0.401353	1.33878e-11	postive
IDH1	LINC01138	0.417507	1.62001e-12	postive
TRAF2	AC092718.3	0.412589	3.11856e-12	postive
STAT3	AC092718.3	-0.508544	1.05393e-18	negative
PLK1	AC092718.3	0.651396	3.8117e-33	postive
ATRX	AC092718.3	-0.463553	2.04308e-15	negative
IPMK	AC068888.1	-0.4922	1.87667e-17	negative
BACH2	AC068888.1	-0.429099	3.31442e-13	negative
SLC39A7	AC068888.1	-0.409406	4.73846e-12	negative
TRAF2	AC079922.2	0.484658	6.73426e-17	postive
SIRT1	AC079922.2	-0.431926	2.23035e-13	negative
IDH2	AC079922.2	0.445293	3.2561e-14	postive
APP	AC079922.2	-0.528997	2.29202e-20	negative
SPATA2	AL133520.1	0.61205	2.00353e-28	postive
IPMK	AL162586.1	-0.427323	4.24335e-13	negative
TNFRSF1B	CASC15	-0.432374	2.09384e-13	negative
LEF1	CASC15	0.401913	1.24667e-11	postive
DNMT1	AC073896.4	-0.505478	1.83047e-18	negative
RNF31	AC073896.4	-0.517533	2.02278e-19	negative
SIRT1	AP001160.3	-0.407301	6.23349e-12	negative
IPMK	MIR29B2CHG	-0.500436	4.48275e-18	negative
SIRT1	EBLN3P	0.409281	4.81676e-12	postive
RNF31	UBE2D3-AS1	-0.432559	2.0397e-13	negative
SIRT2	AC005393.1	0.412362	3.21354e-12	postive
SQSTM1	CTC-338M12.4	0.422301	8.46694e-13	postive
FADD	PELATON	0.473293	4.35553e-16	postive
MLKL	PELATON	0.610351	3.09718e-28	postive
RIPK3	PELATON	0.571605	3.24575e-24	postive
TNFRSF1B	PELATON	0.461561	2.78594e-15	postive
USP22	PELATON	-0.454504	8.22477e-15	negative
SIRT1	PELATON	-0.408672	5.21521e-12	negative
IDH1	PELATON	0.516433	2.48198e-19	postive
CD40	PELATON	0.406639	6.79154e-12	postive
SIRT3	AC099850.3	-0.433789	1.71428e-13	negative
DNMT1	AC099850.3	0.628654	2.46685e-30	postive
PLK1	AC099850.3	0.71396	2.74641e-42	postive
HSP90AA1	AC099850.3	0.477048	2.36835e-16	postive
MLKL	AC147067.1	0.559817	4.28403e-23	postive
RIPK3	AC147067.1	0.517075	2.20257e-19	postive
TNFRSF1B	AC147067.1	0.473808	4.00797e-16	postive
USP22	AC147067.1	-0.532246	1.21798e-20	negative
DNMT1	AC147067.1	-0.450207	1.57093e-14	negative
CD40	AC147067.1	0.479142	1.68071e-16	postive
STAT3	AC002398.1	-0.448089	2.1538e-14	negative
ATRX	AC002398.1	-0.402543	1.15024e-11	negative
TNFRSF1A	AC004816.1	-0.401907	1.24755e-11	negative
TNFRSF1B	AC004816.1	-0.428474	3.61618e-13	negative
MLKL	AL606834.2	0.401114	1.38013e-11	postive
ID1	FZD10-AS1	0.407124	6.37809e-12	postive
MYCN	FZD10-AS1	0.450178	1.57778e-14	postive
ZBP1	AC008555.4	0.453542	9.51498e-15	postive
FLT3	AC008555.4	0.401969	1.23776e-11	postive
IPMK	RUFY1-AS1	-0.481891	1.0676e-16	negative
MLKL	NDUFA6-DT	-0.447213	2.4525e-14	negative
TNFRSF1B	NDUFA6-DT	-0.442672	4.78001e-14	negative
MLKL	FAM66C	-0.428148	3.78395e-13	negative
FASLG	LINC01871	0.77883	8.51102e-55	postive
MLKL	LINC01871	0.654325	1.59018e-33	postive
RIPK3	LINC01871	0.63439	5.07289e-31	postive
ZBP1	LINC01871	0.784818	3.64505e-56	postive
TNFSF10	LINC01871	0.537868	4.01294e-21	postive
TNFRSF1B	LINC01871	0.617434	4.95459e-29	postive
TRAF2	LINC01871	0.41825	1.46605e-12	postive
USP22	LINC01871	-0.484021	7.49059e-17	negative
CFLAR	LINC01871	0.427478	4.15309e-13	postive
FLT3	LINC01871	0.520223	1.22234e-19	postive
GATA3	LINC01871	0.447339	2.407e-14	postive
CD40	LINC01871	0.548619	4.52721e-22	postive
MLKL	AC092910.3	-0.404524	8.92375e-12	negative
TNFRSF1B	AC092910.3	-0.442169	5.14359e-14	negative
DNMT1	AC092910.3	0.406373	7.03011e-12	postive
MLKL	AC018904.1	0.407442	6.12032e-12	postive
IDH1	AC018904.1	0.400465	1.49866e-11	postive
FADD	LINC01705	0.435828	1.2829e-13	postive
IPMK	RBM38-AS1	-0.513195	4.51374e-19	negative
ITPK1	RBM38-AS1	0.414626	2.38085e-12	postive
MYC	RBM38-AS1	-0.402965	1.08985e-11	negative
BACH2	RBM38-AS1	-0.404567	8.87389e-12	negative
SLC39A7	RBM38-AS1	-0.50505	1.97622e-18	negative
IDH1	RBM38-AS1	-0.446062	2.90711e-14	negative
IDH2	RBM38-AS1	0.523248	6.90231e-20	postive
STAT3	AP003486.1	0.414253	2.50174e-12	postive
MLKL	AL158071.3	0.492441	1.80069e-17	postive
USP22	AL158071.3	-0.409312	4.79701e-12	negative
LEF1	HLA-F-AS1	-0.42413	6.59214e-13	negative
TRAF2	AC105206.2	-0.414719	2.35167e-12	negative
RNF31	AL732292.2	-0.45942	3.87984e-15	negative
IPMK	AC027097.2	0.425208	5.68457e-13	postive
DNMT1	SPAG5-AS1	0.4254	5.53554e-13	postive
IDH1	DLG5-AS1	-0.400675	1.45928e-11	negative
TNFRSF1B	AC133550.3	-0.414694	2.35923e-12	negative
SLC39A7	LINC01929	0.426402	4.82078e-13	postive
IPMK	AC126773.4	-0.551482	2.49872e-22	negative
SLC39A7	AC126773.4	-0.466266	1.33497e-15	negative
IDH1	AC126773.4	-0.46649	1.28865e-15	negative
IDH2	AC126773.4	0.411662	3.52416e-12	postive
OTULIN	AC095057.3	-0.404596	8.84075e-12	negative
BRAF	ILRUN-AS1	-0.447957	2.19634e-14	negative
RNF31	ILRUN-AS1	-0.498478	6.32236e-18	negative
TRAF2	ATP2A1-AS1	0.403878	9.6957e-12	postive
PLK1	ATP2A1-AS1	0.569116	5.64453e-24	postive
IDH2	ATP2A1-AS1	0.424838	5.9816e-13	postive
DNMT1	AC114956.2	0.424347	6.39919e-13	postive
MLKL	AC010834.3	-0.513063	4.62426e-19	negative
RIPK3	AC010834.3	-0.4905	2.50977e-17	negative
TNFSF10	AC010834.3	-0.415283	2.1815e-12	negative
TNFRSF1B	AC010834.3	-0.535599	6.29709e-21	negative
TRAF2	AC010834.3	-0.459444	3.86513e-15	negative
USP22	AC010834.3	0.444273	3.78239e-14	postive
BRAF	AC010834.3	0.432204	2.14447e-13	postive
SIRT1	AC010834.3	0.539836	2.70717e-21	postive
MPG	AC010834.3	-0.405067	8.32113e-12	negative
ATRX	AC010834.3	0.423231	7.45636e-13	postive
CD40	AC010834.3	-0.434825	1.47976e-13	negative
FASLG	LINC00861	0.774111	9.51848e-54	postive
MLKL	LINC00861	0.476774	2.47693e-16	postive
RIPK3	LINC00861	0.524249	5.70538e-20	postive
TNF	LINC00861	0.431206	2.46772e-13	postive
ZBP1	LINC00861	0.870248	3.1421e-82	postive
TNFSF10	LINC00861	0.449258	1.80996e-14	postive
TNFRSF1B	LINC00861	0.475667	2.96571e-16	postive
CYLD	LINC00861	0.42332	7.36609e-13	postive
CFLAR	LINC00861	0.508846	9.97869e-19	postive
FLT3	LINC00861	0.667775	2.526e-35	postive
CD40	LINC00861	0.418108	1.49424e-12	postive
ATRX	AC253536.3	0.411915	3.40867e-12	postive
AXL	AC104117.3	-0.40068	1.45827e-11	negative
TRAF2	AC006449.6	0.503176	2.76049e-18	postive
STAT3	AC009133.1	-0.412678	3.08247e-12	negative
PLK1	AC009133.1	0.41299	2.95758e-12	postive
MLKL	AC135507.1	0.401941	1.24222e-11	postive
RNF31	AC135507.1	-0.493359	1.53771e-17	negative
HSP90AA1	AC135507.1	-0.467927	1.02691e-15	negative
MYCN	AC008556.1	0.459615	3.76452e-15	postive
IPMK	AC025280.1	-0.419783	1.19208e-12	negative
IDH1	AC025280.1	-0.419228	1.28488e-12	negative
ITPK1	AC080038.1	-0.437872	9.57452e-14	negative
RIPK3	SLFNL1-AS1	-0.427901	3.91612e-13	negative
IPMK	SLFNL1-AS1	-0.423701	6.99189e-13	negative
TNFRSF1B	SLFNL1-AS1	-0.423137	7.55345e-13	negative
IDH1	SLFNL1-AS1	-0.459227	3.99644e-15	negative
CD40	SLFNL1-AS1	-0.4077	5.91869e-12	negative
MLKL	LINC01504	0.471733	5.59738e-16	postive
TNFRSF1B	LINC01504	0.443588	4.18115e-14	postive
IDH1	LINC01504	0.44156	5.62003e-14	postive
FASLG	AC007728.2	0.623151	1.09076e-29	postive
MLKL	AC007728.2	0.40127	1.35294e-11	postive
ZBP1	AC007728.2	0.587636	8.18744e-26	postive
CYLD	AC007728.2	0.699083	6.71744e-40	postive
FLT3	AC007728.2	0.43275	1.98553e-13	postive
MLKL	LINC01353	0.409787	4.50787e-12	postive
RIPK3	LINC01353	0.449509	1.74356e-14	postive
TNFRSF1B	LINC01353	0.428527	3.58979e-13	postive
RNF31	LINC01353	-0.439044	8.08882e-14	negative
CFLAR	AC009950.1	0.525228	4.73286e-20	postive
DDX58	AC009950.1	0.535365	6.59516e-21	postive
MLKL	AL391988.1	0.423777	6.91941e-13	postive
RIPK3	AL391988.1	0.483747	7.84105e-17	postive
IDH1	AL391988.1	0.434087	1.64333e-13	postive
IDH2	AL391988.1	-0.40671	6.72945e-12	negative
IPMK	ACTA2-AS1	-0.582158	2.94553e-25	negative
ITPK1	ACTA2-AS1	0.426355	4.85207e-13	postive
BACH2	ACTA2-AS1	-0.403383	1.03314e-11	negative
SLC39A7	ACTA2-AS1	-0.46136	2.8743e-15	negative
IDH1	ACTA2-AS1	-0.498604	6.18483e-18	negative
IDH2	ACTA2-AS1	0.523346	6.77441e-20	postive
HDAC9	ACTA2-AS1	0.408343	5.44364e-12	postive
TARDBP	LINC01355	0.413554	2.74482e-12	postive
FASLG	AL133371.2	0.506624	1.49023e-18	postive
MLKL	AL133371.2	0.726823	1.76649e-44	postive
RIPK3	AL133371.2	0.665631	4.9602e-35	postive
ZBP1	AL133371.2	0.5769	9.84224e-25	postive
TNFRSF1A	AL133371.2	0.456329	6.23181e-15	postive
TNFSF10	AL133371.2	0.564742	1.47609e-23	postive
TNFRSF1B	AL133371.2	0.76289	2.36027e-51	postive
USP22	AL133371.2	-0.502143	3.3156e-18	negative
CFLAR	AL133371.2	0.405768	7.60181e-12	postive
FLT3	AL133371.2	0.459652	3.74305e-15	postive
IDH1	AL133371.2	0.528139	2.70552e-20	postive
CD40	AL133371.2	0.542589	1.55429e-21	postive
IPMK	AC138649.1	-0.455408	7.16952e-15	negative
IDH1	AC138649.1	-0.490917	2.33756e-17	negative
IDH2	AC138649.1	0.545649	8.33673e-22	postive
MAPK8	AL353796.1	0.498584	6.20622e-18	postive
BACH2	AL353796.1	0.425712	5.303e-13	postive
USP22	SNHG29	0.479208	1.66258e-16	postive
BACH2	AC006059.1	-0.407488	6.08378e-12	negative
DNMT1	MAPKAPK5-AS1	-0.428508	3.59936e-13	negative
RNF31	MAPKAPK5-AS1	-0.444619	3.59473e-14	negative
TRAF2	SNHG12	0.449113	1.8495e-14	postive
APP	SNHG12	-0.438485	8.76692e-14	negative
FASLG	AC136475.3	0.422685	8.0352e-13	postive
RIPK3	AC136475.3	0.412464	3.17063e-12	postive
ZBP1	AC136475.3	0.416065	1.96509e-12	postive
MLKL	AL590617.2	0.407716	5.90616e-12	postive
SLC39A7	AL590617.2	0.465299	1.55436e-15	postive
ATRX	AL132989.1	0.421482	9.4666e-13	postive
SPATA2	AL132989.1	-0.426542	4.72799e-13	negative
RNF31	AL132989.1	0.506751	1.45659e-18	postive
ID1	MIR1915HG	0.408515	5.32292e-12	postive
BNIP3	AC010655.2	0.433328	1.82984e-13	postive
SIRT1	AL353593.1	0.4103	4.21496e-12	postive
ATRX	AL353593.1	0.418309	1.45445e-12	postive
RNF31	AC006213.2	0.403591	1.00588e-11	postive
MLKL	ARHGAP27P1-BPTFP1-KPNA2P3	0.409551	4.64951e-12	postive
RIPK3	ARHGAP27P1-BPTFP1-KPNA2P3	0.426422	4.80741e-13	postive
RNF31	AL844908.2	-0.418084	1.49921e-12	negative
MLKL	LINC01235	0.439401	7.68377e-14	postive
TNFRSF1B	LINC01235	0.46107	3.00633e-15	postive
IPMK	Z97832.2	-0.4698	7.62498e-16	negative
IDH1	Z97832.2	-0.473803	4.01154e-16	negative
FADD	AC008915.2	0.42913	3.30009e-13	postive
MLKL	AC008915.2	0.451796	1.23798e-14	postive
STAT3	AC008915.2	-0.45518	7.4227e-15	negative
SIRT1	AC008915.2	-0.41939	1.25705e-12	negative
SPATA2	AC008915.2	0.453784	9.17263e-15	postive
IPMK	FLNB-AS1	-0.426929	4.48182e-13	negative
SPATA2	FLNB-AS1	-0.443006	4.55258e-14	negative
IDH1	FLNB-AS1	-0.472499	4.94971e-16	negative
IDH2	FLNB-AS1	0.492548	1.7678e-17	postive
TNFRSF1B	AC004943.2	-0.416688	1.80816e-12	negative
DNMT1	AC004943.2	0.446113	2.88536e-14	postive
RIPK3	NADK2-AS1	-0.418315	1.45327e-12	negative
HDAC9	NADK2-AS1	0.410715	3.99153e-12	postive
IPMK	AC015712.2	0.406332	7.06719e-12	postive
FADD	OIP5-AS1	-0.519467	1.40893e-19	negative
MLKL	OIP5-AS1	-0.408558	5.29272e-12	negative
ATRX	OIP5-AS1	0.417268	1.67282e-12	postive
SPATA2	OIP5-AS1	-0.410228	4.25522e-12	negative
IPMK	LINC01426	0.408478	5.3484e-12	postive
FASLG	MIR155HG	0.535986	5.83311e-21	postive
ZBP1	MIR155HG	0.458634	4.37811e-15	postive
TRAF2	MIR155HG	0.401957	1.23963e-11	postive
IPMK	AC026471.2	-0.439898	7.15081e-14	negative
MYC	AC026471.2	-0.418199	1.47612e-12	negative
IDH1	AC026471.2	-0.461401	2.85615e-15	negative
MLKL	AC027319.1	0.431648	2.31918e-13	postive
USP22	AC027319.1	-0.427888	3.92355e-13	negative
RNF31	AC027319.1	-0.500867	4.15528e-18	negative
MLKL	AC008969.1	-0.442688	4.76879e-14	negative
TNFRSF1B	AC008969.1	-0.431624	2.32706e-13	negative
TSC1	LINC01786	0.45768	5.06853e-15	postive
MLKL	LYPLAL1-DT	-0.466753	1.23634e-15	negative
RIPK3	LYPLAL1-DT	-0.455247	7.34807e-15	negative
TNFRSF1B	LYPLAL1-DT	-0.424829	5.98852e-13	negative
USP22	LYPLAL1-DT	0.422062	8.74747e-13	postive
IDH1	LYPLAL1-DT	-0.490314	2.59078e-17	negative
IDH2	LYPLAL1-DT	0.451115	1.37114e-14	postive
FADD	AP000695.2	0.406373	7.02981e-12	postive
ID1	CDKN2B-AS1	-0.410576	4.06543e-12	negative
CDKN2A	CDKN2B-AS1	0.748035	2.21695e-48	postive
IDH1	CDKN2B-AS1	-0.460813	3.1288e-15	negative
MLKL	AC245060.2	-0.408866	5.08465e-12	negative
RIPK3	AC245060.2	-0.457139	5.50613e-15	negative
USP22	AC245060.2	0.409662	4.58245e-12	postive
MPG	AC245060.2	-0.401852	1.25642e-11	negative
ATRX	AC245060.2	0.465946	1.40391e-15	postive
CD40	AC245060.2	-0.459155	4.04137e-15	negative
RNF31	AC109322.1	-0.410765	3.96551e-12	negative
FADD	NDUFB2-AS1	0.42838	3.66366e-13	postive
SPATA2	NDUFB2-AS1	0.405188	8.19219e-12	postive
FADD	MYG1-AS1	0.480357	1.37601e-16	postive
MLKL	MYG1-AS1	0.597258	8.13944e-27	postive
RIPK3	MYG1-AS1	0.485901	5.46738e-17	postive
TNFRSF1B	MYG1-AS1	0.471936	5.41812e-16	postive
USP22	MYG1-AS1	-0.439496	7.57897e-14	negative
IDH1	MYG1-AS1	0.461864	2.65818e-15	postive
IDH2	AL512791.2	0.413836	2.64415e-12	postive
MLKL	BX284668.4	0.472762	4.74466e-16	postive
RIPK3	BX284668.4	0.474325	3.68671e-16	postive
TNFRSF1B	BX284668.4	0.484006	7.50979e-17	postive
CD40	BX284668.4	0.413345	2.82205e-12	postive
MLKL	AC025917.1	-0.418953	1.33353e-12	negative
TRAF2	AC025917.1	-0.414643	2.37535e-12	negative
BCL2	AC025917.1	0.40031	1.5285e-11	postive
SIRT1	AC025917.1	0.403907	9.65937e-12	postive
ATRX	AC025917.1	0.505759	1.7405e-18	postive
HDAC9	AC025917.1	0.476538	2.57394e-16	postive
RNF31	AL928654.2	0.439708	7.3503e-14	postive
SPATA2	LINC00629	0.406968	6.50868e-12	postive
FASLG	PTPRN2-AS1	0.422069	8.73967e-13	postive
MLKL	PTPRN2-AS1	0.558508	5.67019e-23	postive
RIPK3	PTPRN2-AS1	0.594463	1.60438e-26	postive
ZBP1	PTPRN2-AS1	0.471986	5.37467e-16	postive
TNFRSF1A	PTPRN2-AS1	0.414588	2.39284e-12	postive
TNFRSF1B	PTPRN2-AS1	0.684842	9.54199e-38	postive
IDH1	PTPRN2-AS1	0.543388	1.32186e-21	postive
CD40	PTPRN2-AS1	0.465714	1.45618e-15	postive
FASLG	AC015911.3	0.842821	3.48089e-72	postive
MLKL	AC015911.3	0.488543	3.50033e-17	postive
RIPK3	AC015911.3	0.497145	7.98011e-18	postive
TNF	AC015911.3	0.483008	8.86884e-17	postive
ZBP1	AC015911.3	0.822692	5.74392e-66	postive
TNFSF10	AC015911.3	0.547673	5.50264e-22	postive
TNFRSF1B	AC015911.3	0.509419	8.99367e-19	postive
CYLD	AC015911.3	0.415561	2.1021e-12	postive
CFLAR	AC015911.3	0.492655	1.73548e-17	postive
FLT3	AC015911.3	0.621283	1.79448e-29	postive
CD40	AC015911.3	0.483174	8.62726e-17	postive
MLKL	HAND2-AS1	-0.402968	1.08954e-11	negative
IPMK	HAND2-AS1	-0.515938	2.72064e-19	negative
SLC39A7	HAND2-AS1	-0.466559	1.27478e-15	negative
IDH1	HAND2-AS1	-0.480628	1.31594e-16	negative
IDH2	HAND2-AS1	0.426413	4.81368e-13	postive
FASLG	TRG-AS1	0.853039	1.09736e-75	postive
MLKL	TRG-AS1	0.655099	1.2601e-33	postive
RIPK3	TRG-AS1	0.643893	3.42692e-32	postive
TNF	TRG-AS1	0.487095	4.47174e-17	postive
ZBP1	TRG-AS1	0.819121	6.02681e-65	postive
TNFSF10	TRG-AS1	0.55125	2.62261e-22	postive
TNFRSF1B	TRG-AS1	0.559621	4.46836e-23	postive
CFLAR	TRG-AS1	0.422162	8.62862e-13	postive
FLT3	TRG-AS1	0.585662	1.30225e-25	postive
GATA3	TRG-AS1	0.518613	1.65338e-19	postive
IDH1	TRG-AS1	0.404371	9.1005e-12	postive
CD40	TRG-AS1	0.510999	6.74664e-19	postive
MLKL	AC254562.3	-0.454217	8.59086e-15	negative
FASLG	AC012236.1	0.413086	2.92052e-12	postive
ZBP1	AC012236.1	0.694582	3.31991e-39	postive
FLT3	AC012236.1	0.430658	2.66526e-13	postive
SQSTM1	AP000525.1	-0.416305	1.90317e-12	negative
STAT3	AC008736.1	-0.414943	2.28242e-12	negative
IDH2	AC008736.1	-0.417646	1.59011e-12	negative
DNMT1	Z68871.1	0.430897	2.57735e-13	postive
BRAF	Z68871.1	0.454752	7.92129e-15	postive
SIRT1	Z68871.1	0.441306	5.83101e-14	postive
RNF31	Z68871.1	0.49849	6.30914e-18	postive
HSP90AA1	Z68871.1	0.402627	1.13805e-11	postive
SIRT1	AL121832.2	-0.423508	7.17961e-13	negative
RNF31	AL592148.3	-0.430854	2.59296e-13	negative
MYC	AL022328.3	-0.400819	1.43279e-11	negative
SLC39A7	AC009093.2	0.418064	1.50312e-12	postive
IPMK	AC127024.6	-0.430888	2.58074e-13	negative
MLKL	AC016705.2	-0.450745	1.44931e-14	negative
RIPK3	AC016705.2	-0.414336	2.47422e-12	negative
IPMK	AC016705.2	-0.464902	1.65429e-15	negative
SPATA2	AC016705.2	-0.400411	1.50891e-11	negative
IDH1	AC016705.2	-0.474157	3.78804e-16	negative
IDH2	AC016705.2	0.472575	4.88948e-16	postive
DNMT1	AL162274.2	-0.412319	3.2318e-12	negative
SQSTM1	AL049838.1	-0.431353	2.41732e-13	negative
BACH2	AL049838.1	0.444446	3.68729e-14	postive
DDX58	AL049838.1	-0.452249	1.1563e-14	negative
TRAF2	SLBP-DT	0.424169	6.55705e-13	postive
APP	SLBP-DT	-0.403351	1.0373e-11	negative
TRAF2	HYI-AS1	0.415792	2.0381e-12	postive
STAT3	HYI-AS1	-0.412582	3.12148e-12	negative
SIRT1	HYI-AS1	-0.541397	1.97758e-21	negative
RNF31	HYI-AS1	-0.406064	7.3163e-12	negative
RNF31	AC083964.1	-0.432729	1.99136e-13	negative
LEF1	AC083964.1	0.439402	7.68226e-14	postive
OTULIN	AL121603.2	0.429699	3.04831e-13	postive
RNF31	AC145423.1	-0.426881	4.51184e-13	negative
MLKL	AC005180.1	-0.414258	2.50029e-12	negative
RIPK3	AC005180.1	-0.423015	7.67984e-13	negative
IPMK	AC005180.1	-0.597008	8.65061e-27	negative
ITPK1	AC005180.1	0.43132	2.4288e-13	postive
BACH2	AC005180.1	-0.446407	2.76296e-14	negative
SLC39A7	AC005180.1	-0.486601	4.85943e-17	negative
SPATA2	AC005180.1	-0.455923	6.62902e-15	negative
IDH1	AC005180.1	-0.500513	4.42254e-18	negative
IDH2	AC005180.1	0.589746	4.96767e-26	postive
MLKL	ARHGAP31-AS1	-0.404023	9.51666e-12	negative
USP22	ARHGAP31-AS1	0.416949	1.74605e-12	postive
FASLG	LINC01480	0.5661	1.09701e-23	postive
MLKL	LINC01480	0.636093	3.15098e-31	postive
RIPK3	LINC01480	0.665176	5.71862e-35	postive
ZBP1	LINC01480	0.675768	1.94131e-36	postive
TNFSF10	LINC01480	0.438862	8.30454e-14	postive
TNFRSF1B	LINC01480	0.637555	2.08896e-31	postive
USP22	LINC01480	-0.500888	4.13986e-18	negative
FLT3	LINC01480	0.430435	2.74978e-13	postive
IDH1	LINC01480	0.439043	8.09087e-14	postive
CD40	LINC01480	0.501037	4.03217e-18	postive
IPMK	AC026401.3	-0.496381	9.11569e-18	negative
ITPK1	AC026401.3	0.402891	1.10026e-11	postive
CDKN2A	AC026401.3	0.423015	7.68053e-13	postive
IDH1	AC026401.3	-0.455501	7.06974e-15	negative
IDH2	AC026401.3	0.55076	2.90409e-22	postive
IPMK	CERS3-AS1	-0.455773	6.78219e-15	negative
SPATA2	CERS3-AS1	-0.414869	2.30514e-12	negative
IDH1	CERS3-AS1	-0.46195	2.62299e-15	negative
DNMT1	SNHG5	-0.439565	7.50398e-14	negative
MLKL	LINC01018	-0.473984	3.89556e-16	negative
RIPK3	LINC01018	-0.437426	1.02075e-13	negative
IPMK	LINC01018	-0.514843	3.33157e-19	negative
TNFRSF1B	LINC01018	-0.408453	5.36573e-12	negative
SPATA2	LINC01018	-0.428526	3.59035e-13	negative
IDH1	LINC01018	-0.514048	3.85806e-19	negative
IDH2	LINC01018	0.566051	1.10873e-23	postive
RIPK3	LINC01637	0.411027	3.83131e-12	postive
USP22	LINC01637	-0.423729	6.9655e-13	negative
SIRT1	LINC01637	-0.406018	7.35974e-12	negative
RNF31	AC112491.1	-0.508474	1.06744e-18	negative
MLKL	AC011477.2	-0.481462	1.14631e-16	negative
BCL2	AC011477.2	0.461888	2.64824e-15	postive
SIRT1	AC011477.2	0.473214	4.41086e-16	postive
MPG	AC011477.2	-0.403238	1.05244e-11	negative
TRAF2	ENTPD3-AS1	0.50018	4.68965e-18	postive
SIRT1	ENTPD3-AS1	-0.568329	6.71794e-24	negative
MPG	ENTPD3-AS1	0.427378	4.21094e-13	postive
RNF31	ENTPD3-AS1	-0.578335	7.09687e-25	negative
APP	ENTPD3-AS1	-0.491635	2.06748e-17	negative
ITPK1	ZFHX4-AS1	-0.415657	2.07523e-12	negative
MLKL	AC083799.1	0.424522	6.24725e-13	postive
RIPK3	AC083799.1	0.404032	9.50564e-12	postive
TNFRSF1B	AC083799.1	0.404122	9.3963e-12	postive
TRAF2	AC083799.1	0.4057	7.66871e-12	postive
SIRT1	AC083799.1	-0.403863	9.71418e-12	negative
RNF31	AC083799.1	-0.403603	1.00437e-11	negative
IPMK	ADAMTS9-AS1	-0.466829	1.22157e-15	negative
IDH1	ADAMTS9-AS1	-0.405073	8.31505e-12	negative
SLC39A7	HCG18	0.484472	6.94607e-17	postive
FASLG	AC138207.4	0.415186	2.20982e-12	postive
MLKL	AC138207.4	0.525224	4.73598e-20	postive
RIPK3	AC138207.4	0.567238	8.54463e-24	postive
TNFSF10	AC138207.4	0.408235	5.52018e-12	postive
TNFRSF1B	AC138207.4	0.592514	2.5651e-26	postive
IDH1	AC138207.4	0.490259	2.61496e-17	postive
BACH2	RBPMS-AS1	-0.421125	9.93671e-13	negative
IPMK	LINC00342	-0.403615	1.00285e-11	negative
FASLG	C9orf139	0.533535	9.45983e-21	postive
MLKL	C9orf139	0.529712	1.99569e-20	postive
RIPK3	C9orf139	0.579735	5.14937e-25	postive
ZBP1	C9orf139	0.555422	1.09229e-22	postive
TNFRSF1B	C9orf139	0.486114	5.27472e-17	postive
TRAF2	C9orf139	0.433229	1.85558e-13	postive
USP22	C9orf139	-0.440118	6.92749e-14	negative
TNFRSF1B	CR936218.1	-0.417233	1.68072e-12	negative
USP22	CR936218.1	0.420333	1.10645e-12	postive
FADD	SNHG15	0.400991	1.40187e-11	postive
STAT3	SNHG15	-0.450097	1.59689e-14	negative
FASLG	AL357033.4	0.594398	1.62967e-26	postive
MLKL	AL357033.4	0.610057	3.33823e-28	postive
RIPK3	AL357033.4	0.635344	3.88672e-31	postive
ZBP1	AL357033.4	0.723835	5.85122e-44	postive
TNFSF10	AL357033.4	0.489186	3.13896e-17	postive
TNFRSF1B	AL357033.4	0.649625	6.43713e-33	postive
USP22	AL357033.4	-0.47715	2.32935e-16	negative
CFLAR	AL357033.4	0.44355	4.20446e-14	postive
FLT3	AL357033.4	0.492855	1.67703e-17	postive
CD40	AL357033.4	0.572641	2.57385e-24	postive
MLKL	ITPR1-DT	-0.413025	2.94414e-12	negative
RIPK3	ITPR1-DT	-0.470361	6.97173e-16	negative
IPMK	ITPR1-DT	-0.426019	5.08281e-13	negative
TNFRSF1B	ITPR1-DT	-0.429377	3.18833e-13	negative
SPATA2	ITPR1-DT	-0.444297	3.76859e-14	negative
IDH1	ITPR1-DT	-0.51537	3.02239e-19	negative
IDH2	ITPR1-DT	0.544943	9.63128e-22	postive
IPMK	LINC00173	-0.423663	7.02858e-13	negative
SLC39A7	LINC00173	-0.438373	8.91037e-14	negative
DNMT1	TP53TG1	-0.458464	4.49436e-15	negative
RNF31	TP53TG1	-0.414388	2.45732e-12	negative
HSP90AA1	TP53TG1	-0.433133	1.88098e-13	negative
MLKL	AC079848.1	-0.463138	2.17985e-15	negative
TNFRSF1B	AC079848.1	-0.426967	4.45806e-13	negative
IDH1	AC079848.1	-0.424682	6.11097e-13	negative
IDH2	AC079848.1	0.49876	6.01839e-18	postive
RIPK3	AL683813.1	-0.400513	1.48968e-11	negative
BACH2	MAP3K4-AS1	0.446566	2.69854e-14	postive
RNF31	SNHG9	-0.489762	2.84601e-17	negative
FADD	FENDRR	-0.404885	8.5185e-12	negative
TNFRSF1B	MED14OS	0.456531	6.04278e-15	postive
RNF31	TIPARP-AS1	-0.479708	1.5313e-16	negative
IPMK	AC107871.2	-0.478996	1.72161e-16	negative
SLC39A7	AC107871.2	-0.414034	2.57558e-12	negative
IDH1	AC107871.2	-0.466581	1.27035e-15	negative
IDH2	AC107871.2	0.435182	1.40661e-13	postive
USP22	AC015922.2	0.470593	6.71779e-16	postive
FASLG	AL139352.1	0.457265	5.40085e-15	postive
RIPK3	AL139352.1	0.436797	1.11699e-13	postive
ZBP1	AL139352.1	0.450721	1.45456e-14	postive
TNFSF10	AL139352.1	0.401703	1.28049e-11	postive
TNFRSF1B	AL139352.1	0.442602	4.82875e-14	postive
CD40	AL139352.1	0.452479	1.11695e-14	postive
MLKL	LINC02285	0.610753	2.79449e-28	postive
RIPK3	LINC02285	0.628451	2.60717e-30	postive
ZBP1	LINC02285	0.506137	1.62632e-18	postive
TNFRSF1A	LINC02285	0.40724	6.28259e-12	postive
TNFRSF1B	LINC02285	0.623205	1.07504e-29	postive
USP22	LINC02285	-0.487002	4.54187e-17	negative
IDH1	LINC02285	0.487113	4.45762e-17	postive
CD40	LINC02285	0.457532	5.18463e-15	postive
IPMK	AC008429.1	-0.45731	5.36406e-15	negative
SPATA2	AC008429.1	-0.411829	3.44762e-12	negative
IDH1	AC008429.1	-0.53685	4.91453e-21	negative
IDH2	AC008429.1	0.4974	7.63318e-18	postive
MLKL	AC002059.1	0.416828	1.77448e-12	postive
RIPK3	AC002059.1	0.440313	6.7347e-14	postive
SIRT1	AC002059.1	-0.449336	1.78908e-14	negative
RNF31	AP000240.1	-0.499118	5.65242e-18	negative
FASLG	AL683807.1	0.527006	3.36545e-20	postive
ZBP1	AL683807.1	0.493173	1.58777e-17	postive
MLKL	AC147067.2	0.422602	8.12637e-13	postive
SIRT1	AC018521.5	-0.483803	7.7679e-17	negative
IDH2	AP001528.1	-0.404015	9.52626e-12	negative
BCL2	LINC01126	0.505836	1.7165e-18	postive
BCL2	LINC00909	0.407469	6.09875e-12	postive
MLKL	LINC01116	0.401023	1.39625e-11	postive
IDH2	LINC01116	-0.427927	3.90204e-13	negative
ATRX	AC007619.1	0.419793	1.19041e-12	postive
STAT3	AL353804.1	0.4071	6.39771e-12	postive
ATRX	AL353804.1	0.428238	3.73711e-13	postive
IPMK	DIP2C-AS1	-0.457582	5.14515e-15	negative
ITPK1	DIP2C-AS1	0.418035	1.50896e-12	postive
SLC39A7	DIP2C-AS1	-0.448565	2.00671e-14	negative
SPATA2	DIP2C-AS1	-0.401129	1.37743e-11	negative
IDH1	DIP2C-AS1	-0.475268	3.16446e-16	negative
IDH2	DIP2C-AS1	0.523628	6.42141e-20	postive
MLKL	AC009955.3	-0.437904	9.53174e-14	negative
RIPK3	AC009955.3	-0.416259	1.9148e-12	negative
LEF1	HHIP-AS1	0.440098	6.94733e-14	postive
IPMK	FRMD6-AS2	-0.513109	4.58546e-19	negative
SLC39A7	FRMD6-AS2	-0.500483	4.44625e-18	negative
HDAC9	FRMD6-AS2	0.435533	1.33792e-13	postive
FADD	PPP1R14B-AS1	0.59198	2.91501e-26	postive
MLKL	PPP1R14B-AS1	0.467745	1.05678e-15	postive
BCL2	PPP1R14B-AS1	-0.495893	9.92338e-18	negative
SIRT1	PPP1R14B-AS1	-0.439295	7.80225e-14	negative
MPG	PPP1R14B-AS1	0.400677	1.45885e-11	postive
IPMK	AL591895.1	-0.559804	4.29613e-23	negative
CFLAR	AL591895.1	0.460811	3.12964e-15	postive
SLC39A7	AL591895.1	-0.437527	1.0061e-13	negative
IDH1	AL022322.1	-0.405185	8.1956e-12	negative
ZBP1	AL139246.3	0.400601	1.473e-11	postive
MLKL	SLC25A21-AS1	-0.430722	2.64151e-13	negative
RIPK3	SLC25A21-AS1	-0.405164	8.21774e-12	negative
IDH1	SLC25A21-AS1	-0.430319	2.79478e-13	negative
HAT1	AC016876.1	-0.445228	3.28703e-14	negative
FASLG	LINC02446	0.772269	2.40498e-53	postive
MLKL	LINC02446	0.47942	1.60572e-16	postive
RIPK3	LINC02446	0.488642	3.44221e-17	postive
ZBP1	LINC02446	0.766514	4.11439e-52	postive
TNFSF10	LINC02446	0.410763	3.96675e-12	postive
TNFRSF1B	LINC02446	0.448983	1.88553e-14	postive
FLT3	LINC02446	0.550361	3.15544e-22	postive
CD40	LINC02446	0.432532	2.04761e-13	postive
FASLG	AL357033.3	0.530987	1.55754e-20	postive
ZBP1	AL357033.3	0.545743	8.17796e-22	postive
TNFRSF1B	AL357033.3	0.422161	8.63015e-13	postive
FLT3	AL357033.3	0.471432	5.8742e-16	postive
CD40	AL357033.3	0.406383	7.02105e-12	postive
TNFRSF1B	LINC02308	0.411099	3.79515e-12	postive
SQSTM1	LINC01354	0.421073	1.00081e-12	postive
LEF1	LINC01354	-0.414442	2.43977e-12	negative
IPMK	KLHL30-AS1	-0.476411	2.62787e-16	negative
SLC39A7	KLHL30-AS1	-0.405909	7.46435e-12	negative
DNMT1	AL391834.2	-0.432936	1.9342e-13	negative
PLK1	AL391834.2	-0.42649	4.76273e-13	negative
IPMK	AC138474.1	-0.512991	4.68636e-19	negative
SLC39A7	AC138474.1	-0.427778	3.98353e-13	negative
IDH1	AC138474.1	-0.40527	8.10587e-12	negative
DNMT1	AC008770.3	0.509201	9.35629e-19	postive
SIRT3	MAILR	0.434774	1.49066e-13	postive
IPMK	AC005920.4	-0.414392	2.45607e-12	negative
SLC39A7	AC005920.4	-0.41638	1.88405e-12	negative
IPMK	AC022007.1	-0.505407	1.85374e-18	negative
IDH1	AC022007.1	-0.427478	4.15317e-13	negative
IDH2	AC022007.1	0.500909	4.12451e-18	postive
FASLG	AC012645.3	0.768549	1.52201e-52	postive
MLKL	AC012645.3	0.54561	8.40353e-22	postive
RIPK3	AC012645.3	0.676418	1.57012e-36	postive
TNF	AC012645.3	0.494968	1.1648e-17	postive
ZBP1	AC012645.3	0.848812	3.31376e-74	postive
TNFSF10	AC012645.3	0.447831	2.23787e-14	postive
TNFRSF1B	AC012645.3	0.601724	2.71446e-27	postive
USP22	AC012645.3	-0.430885	2.58172e-13	negative
CFLAR	AC012645.3	0.417444	1.63382e-12	postive
FLT3	AC012645.3	0.585541	1.33978e-25	postive
CD40	AC012645.3	0.514294	3.68695e-19	postive
FADD	AC022893.1	-0.409981	4.39507e-12	negative
MLKL	AC022893.1	-0.467875	1.03527e-15	negative
RIPK3	AC022893.1	-0.47897	1.72901e-16	negative
IPMK	AC022893.1	-0.561995	2.68008e-23	negative
SLC39A7	AC022893.1	-0.487167	4.41766e-17	negative
SPATA2	AC022893.1	-0.433164	1.8727e-13	negative
IDH1	AC022893.1	-0.528125	2.71319e-20	negative
IDH2	AC022893.1	0.52152	9.57354e-20	postive
MLKL	AL662791.1	-0.410375	4.17394e-12	negative
MLKL	ZNF710-AS1	-0.459296	3.95429e-15	negative
IPMK	ZNF710-AS1	-0.535912	5.91908e-21	negative
IDH1	ZNF710-AS1	-0.552701	1.93654e-22	negative
IDH2	ZNF710-AS1	0.773594	1.23548e-53	postive
FASLG	AC002091.1	0.499514	5.27209e-18	postive
MLKL	AC002091.1	0.596553	9.66398e-27	postive
RIPK3	AC002091.1	0.590743	3.91814e-26	postive
ZBP1	AC002091.1	0.478762	1.78912e-16	postive
TNFSF10	AC002091.1	0.424499	6.26666e-13	postive
TNFRSF1B	AC002091.1	0.659031	3.8242e-34	postive
FLT3	AC002091.1	0.4602	3.43965e-15	postive
IDH1	AC002091.1	0.546074	7.64229e-22	postive
CD40	AC002091.1	0.486084	5.30179e-17	postive
TRAF2	AC004771.2	-0.400614	1.47054e-11	negative
USP22	AC004771.2	0.434041	1.65404e-13	postive
BRAF	AC004771.2	0.40157	1.30228e-11	postive
SIRT1	AC004771.2	0.461894	2.64577e-15	postive
RNF31	AC004771.2	0.458906	4.19881e-15	postive
MLKL	AC004637.1	-0.429926	2.9528e-13	negative
RIPK3	AC004637.1	-0.416739	1.79563e-12	negative
IPMK	AC004637.1	-0.579778	5.09892e-25	negative
SLC39A7	AC004637.1	-0.471488	5.82121e-16	negative
IDH1	AC004637.1	-0.525915	4.14982e-20	negative
IDH2	AC004637.1	0.496769	8.52147e-18	postive
IDH1	BVES-AS1	-0.476411	2.62793e-16	negative
IDH2	BVES-AS1	0.400122	1.56532e-11	postive
MLKL	SNRK-AS1	-0.429314	3.21639e-13	negative
RIPK3	SNRK-AS1	-0.41702	1.72939e-12	negative
IPMK	SNRK-AS1	-0.410917	3.8871e-12	negative
SPATA2	SNRK-AS1	-0.405804	7.56628e-12	negative
IDH1	SNRK-AS1	-0.476019	2.80091e-16	negative
IDH2	SNRK-AS1	0.464157	1.85907e-15	postive
USP22	Z93930.2	-0.454405	8.34877e-15	negative
RNF31	Z93930.2	-0.432812	1.96825e-13	negative
FASLG	AC145098.1	0.483817	7.7504e-17	postive
MLKL	AC145098.1	0.400183	1.55325e-11	postive
TNF	AC145098.1	0.406247	7.14502e-12	postive
ZBP1	AC145098.1	0.436732	1.12749e-13	postive
TNFRSF1B	AC145098.1	0.45584	6.71415e-15	postive
SLC39A7	RNF216P1	0.41036	4.18216e-12	postive
MLKL	TEX41	0.413568	2.73972e-12	postive
MLKL	AL022328.1	-0.401879	1.25202e-11	negative
IPMK	AL022328.1	-0.454508	8.22022e-15	negative
FASLG	LINC01857	0.601261	3.04378e-27	postive
MLKL	LINC01857	0.510782	7.01977e-19	postive
RIPK3	LINC01857	0.5109	6.86996e-19	postive
ZBP1	LINC01857	0.712758	4.33936e-42	postive
TNFSF10	LINC01857	0.428131	3.79285e-13	postive
TNFRSF1B	LINC01857	0.421735	9.14608e-13	postive
CFLAR	LINC01857	0.431184	2.47541e-13	postive
FLT3	LINC01857	0.603395	1.79186e-27	postive
GATA3	LINC01857	0.461784	2.69113e-15	postive
TNFRSF1B	AL008726.1	0.46821	9.81847e-16	postive
IDH1	AL008726.1	0.463025	2.21859e-15	postive
CD40	AL008726.1	0.418017	1.51279e-12	postive
TNFRSF1B	AP000919.3	0.432886	1.94784e-13	postive
RIPK3	CARMN	-0.431394	2.40361e-13	negative
IPMK	CARMN	-0.598599	5.86289e-27	negative
ITPK1	CARMN	0.413176	2.88572e-12	postive
MYC	CARMN	-0.405251	8.12634e-12	negative
SQSTM1	CARMN	0.41231	3.2358e-12	postive
BACH2	CARMN	-0.455209	7.39012e-15	negative
SLC39A7	CARMN	-0.455937	6.61502e-15	negative
SPATA2	CARMN	-0.468715	9.06121e-16	negative
IDH1	CARMN	-0.512181	5.43639e-19	negative
IDH2	CARMN	0.543298	1.34626e-21	postive
OTULIN	AC120053.1	-0.412395	3.19958e-12	negative
MLKL	IL10RB-DT	0.626525	4.39907e-30	postive
RIPK3	IL10RB-DT	0.620777	2.05261e-29	postive
TNFRSF1B	IL10RB-DT	0.56061	3.61329e-23	postive
USP22	IL10RB-DT	-0.490415	2.54655e-17	negative
RNF31	IL10RB-DT	-0.444538	3.638e-14	negative
IDH1	IL10RB-DT	0.506443	1.53943e-18	postive
CD40	IL10RB-DT	0.508086	1.14496e-18	postive
IPMK	FOXN3-AS1	-0.423613	7.07721e-13	negative
MAP3K7	FOXN3-AS1	-0.436633	1.14354e-13	negative
APP	FOXN3-AS1	-0.428139	3.78903e-13	negative
LEF1	LINC00511	0.421297	9.70721e-13	postive
TRAF2	TRAPPC12-AS1	-0.410099	4.3276e-12	negative
SIRT1	TRAPPC12-AS1	0.435889	1.2718e-13	postive
RNF31	TRAPPC12-AS1	0.42065	1.05991e-12	postive
RIPK3	AP003548.1	-0.400451	1.50138e-11	negative
IPMK	AP003548.1	-0.545303	8.94801e-22	negative
MYC	AP003548.1	-0.405556	7.81264e-12	negative
STAT3	AP003548.1	0.430051	2.90175e-13	postive
BACH2	AP003548.1	-0.403208	1.05653e-11	negative
SPATA2	AP003548.1	-0.488784	3.36022e-17	negative
IDH1	AP003548.1	-0.514916	3.28724e-19	negative
IDH2	AP003548.1	0.596618	9.51384e-27	postive
KLF9	HK2-DT	-0.406769	6.67836e-12	negative
SIRT1	AP002748.4	-0.407967	5.71654e-12	negative
MLKL	CACNA1C-AS2	0.411701	3.50653e-12	postive
RIPK3	CACNA1C-AS2	0.428499	3.60385e-13	postive
TNFRSF1B	CACNA1C-AS2	0.46095	3.06271e-15	postive
SIRT2	LINC01534	0.440185	6.86083e-14	postive
FASLG	U62317.3	0.545037	9.44894e-22	postive
MLKL	U62317.3	0.623304	1.04698e-29	postive
RIPK3	U62317.3	0.625109	6.4483e-30	postive
ZBP1	U62317.3	0.679737	5.26716e-37	postive
TNFSF10	U62317.3	0.44885	1.92338e-14	postive
TNFRSF1B	U62317.3	0.575913	1.23149e-24	postive
TRAF2	U62317.3	0.426651	4.65756e-13	postive
USP22	U62317.3	-0.541178	2.06691e-21	negative
SIRT1	U62317.3	-0.419091	1.30898e-12	negative
CD40	U62317.3	0.467068	1.17631e-15	postive
TLR3	IRF2-DT	0.466104	1.36942e-15	postive
FADD	MANEA-DT	-0.402507	1.15557e-11	negative
SIRT3	ZFAS1	0.415708	2.06128e-12	postive
SPATA2	ZFAS1	0.411097	3.79626e-12	postive
RIPK3	AC008074.2	0.466742	1.23843e-15	postive
FASLG	UNQ6494	0.456396	6.1679e-15	postive
ZBP1	UNQ6494	0.452764	1.07009e-14	postive
MLKL	PGM5-AS1	-0.428518	3.59418e-13	negative
RIPK3	PGM5-AS1	-0.428966	3.37674e-13	negative
IPMK	PGM5-AS1	-0.537114	4.66306e-21	negative
SLC39A7	PGM5-AS1	-0.474379	3.65439e-16	negative
IDH1	PGM5-AS1	-0.430479	2.73288e-13	negative
IDH2	PGM5-AS1	0.426358	4.85048e-13	postive
FASLG	AC108134.3	0.522961	7.28766e-20	postive
MLKL	AC108134.3	0.702471	1.97864e-40	postive
RIPK3	AC108134.3	0.672252	6.06104e-36	postive
ZBP1	AC108134.3	0.496617	8.74907e-18	postive
TNFSF10	AC108134.3	0.562322	2.49739e-23	postive
TNFRSF1B	AC108134.3	0.691184	1.08797e-38	postive
USP22	AC108134.3	-0.457033	5.59653e-15	negative
CFLAR	AC108134.3	0.422297	8.47127e-13	postive
SIRT1	AC108134.3	-0.401677	1.28468e-11	negative
IDH1	AC108134.3	0.445067	3.36607e-14	postive
CD40	AC108134.3	0.499216	5.55536e-18	postive
STAT3	AC012073.1	-0.435367	1.36994e-13	negative
CFLAR	AC012073.1	-0.403821	9.767e-12	negative
PLK1	AC012073.1	0.656126	9.24462e-34	postive
TARDBP	AC012073.1	0.409125	4.91591e-12	postive
IPMK	AC103706.1	-0.422515	8.22309e-13	negative
APP	AC103706.1	-0.409243	4.84058e-12	negative
CFLAR	KIF9-AS1	-0.445366	3.22117e-14	negative
FASLG	PSMB8-AS1	0.591812	3.03499e-26	postive
MLKL	PSMB8-AS1	0.571954	3.00217e-24	postive
RIPK3	PSMB8-AS1	0.509963	8.14759e-19	postive
ZBP1	PSMB8-AS1	0.613548	1.36188e-28	postive
TNFSF10	PSMB8-AS1	0.611165	2.51486e-28	postive
TNFRSF1B	PSMB8-AS1	0.648703	8.44377e-33	postive
TRAF2	PSMB8-AS1	0.436975	1.08892e-13	postive
USP22	PSMB8-AS1	-0.405238	8.13999e-12	negative
CFLAR	PSMB8-AS1	0.441234	5.89274e-14	postive
FLT3	PSMB8-AS1	0.46769	1.0661e-15	postive
CD40	PSMB8-AS1	0.521065	1.04318e-19	postive
MYCN	AC008555.1	0.518826	1.58861e-19	postive
RNF31	AC015912.3	-0.404834	8.57415e-12	negative
TNFRSF1B	AC060780.1	-0.459643	3.7485e-15	negative
ATRX	AC060780.1	0.421215	9.81664e-13	postive
IPMK	LINC00653	-0.442045	5.23704e-14	negative
IDH1	LINC00653	-0.467973	1.01931e-15	negative
USP22	AL121944.1	-0.473264	4.37553e-16	negative
DNMT1	AL121944.1	-0.491706	2.04234e-17	negative
SIRT1	AL121944.1	-0.50508	1.96568e-18	negative
RNF31	AL121944.1	-0.472969	4.58864e-16	negative
RIPK3	LINC02766	0.40006	1.57758e-11	postive
TNFRSF1B	LINC02766	0.43213	2.16707e-13	postive
IDH1	LINC02766	0.40932	4.79197e-12	postive
HSP90AA1	AC012313.1	0.414031	2.57668e-12	postive
DNMT1	CRIM1-DT	-0.445011	3.39392e-14	negative
IDH2	HM13-AS1	0.416277	1.91038e-12	postive
RNF31	AC115618.2	0.49649	8.9441e-18	postive
DNMT1	AL031600.1	0.435037	1.43594e-13	postive
RNF31	AL031600.1	0.425191	5.69796e-13	postive
TNFRSF1B	AC016590.2	-0.422655	8.06756e-13	negative
BRAF	LINC00630	0.463217	2.15324e-15	postive
SIRT1	LINC00630	0.418657	1.38789e-12	postive
RNF31	LINC00630	0.409828	4.48376e-12	postive
FASLG	LINC00528	0.663454	9.78538e-35	postive
MLKL	LINC00528	0.591943	2.94103e-26	postive
RIPK3	LINC00528	0.617762	4.54643e-29	postive
TNF	LINC00528	0.430117	2.87489e-13	postive
ZBP1	LINC00528	0.709241	1.63188e-41	postive
TNFSF10	LINC00528	0.494475	1.26854e-17	postive
TNFRSF1B	LINC00528	0.58489	1.56034e-25	postive
USP22	LINC00528	-0.406301	7.09549e-12	negative
FLT3	LINC00528	0.472595	4.87371e-16	postive
CD40	LINC00528	0.538878	3.28017e-21	postive
TNFSF10	AP001469.3	-0.415681	2.06868e-12	negative
TNFRSF1B	AP001469.3	-0.530322	1.77273e-20	negative
IPMK	AP006621.2	-0.415268	2.18582e-12	negative
TNFRSF1B	AP006621.2	-0.410014	4.37625e-12	negative
IDH1	AP006621.2	-0.411743	3.48715e-12	negative
DNMT1	AC025176.1	0.498293	6.53132e-18	postive
PLK1	AC025176.1	0.528524	2.51186e-20	postive
MLKL	AC127024.4	-0.411788	3.46631e-12	negative
TNFRSF1B	AC127024.4	-0.413935	2.60975e-12	negative
CD40	AC127024.4	-0.424849	5.97218e-13	negative
ZBP1	AC090948.3	0.454202	8.61044e-15	postive
FASLG	AL157871.2	0.406085	7.29661e-12	postive
TNFRSF1B	LINC02449	-0.409776	4.51451e-12	negative
IPMK	AL359962.1	-0.433798	1.71211e-13	negative
SLC39A7	AL359962.1	-0.479364	1.62056e-16	negative
MLKL	AC006449.5	-0.492876	1.67087e-17	negative
TNFRSF1B	AC006449.5	-0.520957	1.06458e-19	negative
IDH1	AC006449.5	-0.412062	3.34322e-12	negative
MLKL	AC138393.2	-0.40087	1.42359e-11	negative
TNFRSF1B	AC138393.2	-0.460909	3.08256e-15	negative
HDAC9	AC138393.2	0.406131	7.25338e-12	postive
DNMT1	AC067838.1	-0.480742	1.29126e-16	negative
RNF31	AC067838.1	-0.4834	8.30771e-17	negative
APP	AL139289.1	-0.471386	5.91718e-16	negative
MLKL	LBX2-AS1	0.502295	3.22776e-18	postive
RIPK3	LBX2-AS1	0.433372	1.81838e-13	postive
TNFRSF1B	LBX2-AS1	0.468074	1.00318e-15	postive
MLKL	SERPINB9P1	0.407618	5.98192e-12	postive
ZBP1	SERPINB9P1	0.41766	1.58705e-12	postive
TNFRSF1B	SERPINB9P1	0.402778	1.11634e-11	postive
FASLG	AL731567.1	0.460711	3.17822e-15	postive
MLKL	AL731567.1	0.409418	4.73112e-12	postive
RIPK3	AL731567.1	0.433507	1.78415e-13	postive
TNF	AL731567.1	0.516559	2.42466e-19	postive
ZBP1	AL731567.1	0.474659	3.49282e-16	postive
TNFRSF1B	AL731567.1	0.447949	2.19886e-14	postive
IPMK	AC005730.2	-0.419415	1.25294e-12	negative
IDH1	AC005730.2	-0.41677	1.7883e-12	negative
IDH2	AC005730.2	0.486963	4.57192e-17	postive
TNFRSF1B	AC012181.1	0.405007	8.38546e-12	postive
PLK1	AL359513.1	0.410556	4.07595e-12	postive
IDH2	AL359513.1	0.44086	6.2214e-14	postive
MLKL	AP001462.1	-0.405014	8.37825e-12	negative
TNFRSF1B	AP001462.1	-0.401342	1.34058e-11	negative
SLC39A7	AC134312.5	0.54549	8.61252e-22	postive
LEF1	AC134312.5	0.403196	1.05818e-11	postive
ZBP1	RERE-AS1	0.426102	5.02451e-13	postive
TRAF2	RERE-AS1	0.424667	6.12389e-13	postive
APP	RERE-AS1	-0.43868	8.52455e-14	negative
MLKL	AC012360.2	0.48122	1.19318e-16	postive
RIPK3	AC012360.2	0.473609	4.13915e-16	postive
TNFRSF1B	AC012360.2	0.435908	1.26829e-13	postive
IDH1	AC012360.2	0.455414	7.16313e-15	postive
MLKL	AL359504.1	-0.410508	4.10148e-12	negative
TNFRSF1B	AL359504.1	-0.41621	1.9276e-12	negative
DNMT1	AL121655.1	-0.403883	9.68942e-12	negative
MLKL	PCAT19	0.514739	3.39615e-19	postive
TNFRSF1B	PCAT19	0.43915	7.9663e-14	postive
RNF31	AC008735.2	0.422452	8.29491e-13	postive
MLKL	NPTN-IT1	-0.401056	1.39032e-11	negative
TNFRSF1B	NPTN-IT1	-0.400208	1.54835e-11	negative
USP22	NPTN-IT1	0.403261	1.04936e-11	postive
STAT3	NPTN-IT1	0.492851	1.67798e-17	postive
ATRX	NPTN-IT1	0.44362	4.16197e-14	postive
SPATA2	NPTN-IT1	-0.415631	2.08258e-12	negative
IDH1	NPTN-IT1	-0.411835	3.44508e-12	negative	postive
IDH2	NPTN-IT1	0.415525	2.11216e-12	postive	postive
HDAC9	NPTN-IT1	0.402347	1.17953e-11	postive	postive
IPMK	GAS6-DT	-0.44887	1.91762e-14	negative
BACH2	GAS6-DT	-0.41089	3.90098e-12	negative
SPATA2	GAS6-DT	-0.404615	8.81997e-12	negative
IDH1	GAS6-DT	-0.473133	4.46945e-16	negative
IDH2	GAS6-DT	0.487301	4.31857e-17	postive
IPMK	SEMA3B-AS1	-0.477676	2.13755e-16	negative
IDH1	SEMA3B-AS1	-0.466085	1.37358e-15	negative
IPMK	AC073073.2	0.403546	1.0118e-11	postive
BRAF	AC073073.2	0.446484	2.73152e-14	postive
IPMK	AL021707.8	-0.483689	7.91703e-17	negative
APP	AL021707.8	-0.421845	9.01047e-13	negative
MLKL	AC000068.1	-0.49721	7.89046e-18	negative
RIPK3	AC000068.1	-0.432175	2.15326e-13	negative
TNFRSF1B	AC000068.1	-0.468991	8.67287e-16	negative
FASLG	U62317.1	0.434738	1.49818e-13	postive
ZBP1	U62317.1	0.425191	5.69753e-13	postive
TRAF2	U62317.1	0.529005	2.2887e-20	postive
SIRT1	U62317.1	-0.461836	2.66956e-15	negative
ATRX	U62317.1	-0.437617	9.93187e-14	negative
STAT3	TPM1-AS	0.417245	1.67799e-12	postive
IDH1	TPM1-AS	-0.464146	1.8623e-15	negative
IDH2	TPM1-AS	0.43001	2.91845e-13	postive
USP22	AC087294.1	0.551462	2.50913e-22	postive
IPMK	AC015909.2	-0.403117	1.06895e-11	negative
IDH1	AC015909.2	-0.488523	3.51248e-17	negative
IDH2	AC015909.2	0.420877	1.02785e-12	postive
FASLG	BHLHE40-AS1	0.531752	1.34147e-20	postive
ZBP1	BHLHE40-AS1	0.44059	6.46987e-14	postive
FADD	AC064836.2	-0.401219	1.36181e-11	negative
MLKL	AC120114.1	-0.430799	2.61287e-13	negative
RIPK3	AC120114.1	-0.461753	2.70442e-15	negative
USP22	AC120114.1	0.465188	1.58174e-15	postive
DNMT1	AC120114.1	0.477003	2.38609e-16	postive
HSP90AA1	AC120114.1	0.423667	7.02479e-13	postive
IPMK	LINC02846	-0.451259	1.34177e-14	negative
IDH1	LINC02846	-0.416135	1.94689e-12	negative
IDH2	LINC02846	0.443491	4.24076e-14	postive
MLKL	AP001469.2	-0.401194	1.36608e-11	negative
TNFRSF1B	AP001469.2	-0.469048	8.59393e-16	negative
CD40	AP001469.2	-0.402462	1.16226e-11	negative
MLKL	AC074138.1	-0.400476	1.49666e-11	negative
CFLAR	POLH-AS1	-0.457304	5.3688e-15	negative
FASLG	LINC00539	0.64012	1.01032e-31	postive
RIPK3	LINC00539	0.406507	6.90854e-12	postive
ZBP1	LINC00539	0.542763	1.50057e-21	postive
TNFRSF1A	AC005840.2	0.441555	5.624e-14	postive
SLC39A7	AC093157.1	0.402258	1.19288e-11	postive
IPMK	LINC00844	-0.506482	1.5288e-18	negative
SLC39A7	LINC00844	-0.419953	1.16497e-12	negative
FASLG	HCP5	0.542292	1.65055e-21	postive
ZBP1	HCP5	0.503833	2.45586e-18	postive
TNFSF10	HCP5	0.488865	3.3143e-17	postive
CYLD	HCP5	0.402416	1.16917e-11	postive
FLT3	HCP5	0.433972	1.67042e-13	postive
FAS	AL157394.1	0.759233	1.33267e-50	postive
PLK1	AP001486.2	-0.440538	6.51833e-14	negative
SQSTM1	AL513534.2	-0.427616	4.07414e-13	negative
SIRT1	AL513534.2	0.409613	4.61211e-12	postive
BACH2	AL513534.2	0.428111	3.80357e-13	postive
MYCN	AL513534.2	0.455856	6.6969e-15	postive
USP22	AC109460.2	0.426644	4.66227e-13	postive
DNMT1	AC109460.2	0.472546	4.91228e-16	postive
RNF31	AC109460.2	0.473344	4.31946e-16	postive
BRAF	AC026979.2	-0.42097	1.01485e-12	negative
RNF31	AC026979.2	-0.448592	1.99871e-14	negative
RNF31	AC012615.6	0.427	4.43785e-13	postive
ITPK1	MEG3	-0.413821	2.6493e-12	negative
SQSTM1	MEG3	-0.427176	4.33096e-13	negative
BACH2	MEG3	0.410673	4.01362e-12	postive
MYCN	MEG3	0.452017	1.19744e-14	postive
IDH2	MEG3	-0.440759	6.31274e-14	negative
SIRT1	AC011446.1	-0.451195	1.35482e-14	negative
RNF31	AC011446.1	-0.534158	8.36897e-21	negative
IPMK	AGBL5-IT1	-0.502721	2.9928e-18	negative
IDH1	AL354836.1	-0.45786	4.93108e-15	negative
OTULIN	AC009283.1	-0.401271	1.35287e-11	negative
MLKL	AC096921.2	0.586774	1.00307e-25	postive
RIPK3	AC096921.2	0.487818	3.95788e-17	postive
IPMK	AC096921.2	0.443103	4.48834e-14	postive
TNFRSF1A	AC096921.2	0.446656	2.66306e-14	postive
TNFSF10	AC096921.2	0.433783	1.71569e-13	postive
TNFRSF1B	AC096921.2	0.584711	1.62675e-25	postive
IDH1	AC096921.2	0.506118	1.63199e-18	postive
RNF31	AC008982.2	0.422242	8.53537e-13	postive
HSP90AA1	AC008982.2	0.403183	1.05984e-11	postive
MYCN	VPS9D1-AS1	0.449846	1.65799e-14	postive
FASLG	AL133342.1	0.410372	4.1757e-12	postive
MLKL	AL133342.1	0.540031	2.60335e-21	postive
RIPK3	AL133342.1	0.550792	2.88504e-22	postive
ZBP1	AL133342.1	0.487249	4.35687e-17	postive
TNFRSF1B	AL133342.1	0.490413	2.54738e-17	postive
USP22	AL133342.1	-0.475193	3.20285e-16	negative
SIRT1	AL133342.1	-0.437784	9.69718e-14	negative
CD40	AL133342.1	0.442892	4.62871e-14	postive
MLKL	MIR3945HG	0.456478	6.09153e-15	postive
RIPK3	MIR3945HG	0.461255	2.92137e-15	postive
PANX1	AC124016.1	-0.450455	1.51368e-14	negative
TNFRSF1B	LINC01960	0.417056	1.72114e-12	postive
MLKL	AC135050.5	-0.415697	2.06417e-12	negative
USP22	AC135050.5	0.455566	6.99943e-15	postive
SIRT1	AC135050.5	0.435334	1.37652e-13	postive
CD40	AC135050.5	-0.431297	2.43643e-13	negative
SIRT1	AC011445.1	-0.454991	7.63893e-15	negative
IPMK	AC092164.1	-0.411749	3.48428e-12	negative
SPATA2	AC092164.1	-0.407889	5.77483e-12	negative
IDH1	AC092164.1	-0.418316	1.45311e-12	negative
TNFRSF1B	LINC01412	0.412278	3.24961e-12	postive
OTULIN	SEC24B-AS1	-0.429946	2.94448e-13	negative
IPMK	AC096677.1	-0.410882	3.90519e-12	negative
TNFRSF1B	AC096677.1	-0.432477	2.06365e-13	negative
IDH1	AC096677.1	-0.503261	2.7187e-18	negative
IDH2	AC096677.1	0.478223	1.95447e-16	postive
FADD	AC106881.1	-0.401483	1.31683e-11	negative
IDH1	AC000068.2	-0.425168	5.71557e-13	negative
STAT3	AC005261.3	-0.418394	1.43785e-12	negative
DNMT1	AC005261.3	-0.411161	3.76433e-12	negative
RIPK3	AC012368.1	0.47014	7.22281e-16	postive
ZBP1	AC012368.1	0.44942	1.76675e-14	postive
TNFRSF1B	AC012368.1	0.514547	3.51873e-19	postive
TRIM11	AC010969.2	0.405034	8.35605e-12	postive
STAT3	AC010969.2	-0.427719	4.01668e-13	negative
SPATA2	AC010969.2	0.40477	8.64541e-12	postive
RNF31	AC010969.2	-0.415145	2.22183e-12	negative
IDH2	AC010969.2	-0.409776	4.51451e-12	negative
MLKL	AC118344.1	-0.49941	5.36954e-18	negative
RIPK3	AC118344.1	-0.461417	2.84907e-15	negative
TSC1	AC118344.1	0.403169	1.06181e-11	postive
TNFRSF1B	AC118344.1	-0.448479	2.03245e-14	negative
USP22	AC118344.1	0.477839	2.08139e-16	postive
ATRX	AC118344.1	0.40322	1.05494e-11	postive
CD40	AC118344.1	-0.40161	1.29577e-11	negative
TSC1	AC067852.3	0.407175	6.33582e-12	postive
STAT3	AC067852.3	0.442971	4.5758e-14	postive
CD40	AC067852.3	-0.406159	7.22668e-12	negative
TNFRSF1B	AL117336.1	0.45346	9.63267e-15	postive
DNMT1	AC008543.1	0.486014	5.36436e-17	postive
IPMK	LRRC8C-DT	-0.431769	2.28004e-13	negative
ITPK1	LRRC8C-DT	0.444091	3.88441e-14	postive
BACH2	LRRC8C-DT	-0.469268	8.29963e-16	negative
SLC39A7	LRRC8C-DT	-0.421681	9.21369e-13	negative
IDH1	GACAT2	-0.408758	5.15647e-12	negative
IDH2	GACAT2	0.499974	4.86278e-18	postive
IPMK	PSMA3-AS1	-0.510325	7.62873e-19	negative
SPATA2	PSMA3-AS1	-0.435587	1.32766e-13	negative
IDH1	PSMA3-AS1	-0.45625	6.30731e-15	negative
TRAF2	TMEM44-AS1	0.41708	1.71564e-12	postive
MLKL	AC007611.1	0.43128	2.44233e-13	postive
SLC39A7	AL391422.4	0.483998	7.51908e-17	postive
BNIP3	PCAT6	0.463325	2.11715e-15	postive
TRAF2	AC108010.1	-0.450591	1.4832e-14	negative
USP22	AC108010.1	0.44541	3.20021e-14	postive
DNMT1	AC108010.1	0.403047	1.07853e-11	postive
BRAF	AC108010.1	0.513112	4.5833e-19	postive
SIRT1	AC108010.1	0.453237	9.96397e-15	postive
MPG	AC108010.1	-0.402941	1.09328e-11	negative
ATRX	AC108010.1	0.506691	1.47242e-18	postive
RNF31	AC108010.1	0.492872	1.6722e-17	postive
HSP90AA1	AC108010.1	0.435152	1.41258e-13	postive
IPMK	LINC01750	-0.438526	8.71595e-14	negative
SLC39A7	LINC01750	-0.503017	2.83941e-18	negative
RNF31	AC005519.1	0.454649	8.04656e-15	postive
[truncated: 710 more rows]

## Sheet: S5
Table S5: The 127 significantly differently expressed NRlncRNAs
NRlncRNA	logFC	p-Value	FDR
AC087741.2	1.38232	6.4133e-123	1.44053e-121
ADIRF-AS1	-2.04973	1.17723e-111	1.63691e-110
MIR3936HG	-1.62264	1.12401e-99	1.14492e-98
MRPL20-AS1	1.09344	6.50804e-107	7.50138e-106
LINC01615	1.50631	4.47737e-72	2.17898e-71
DNM3OS	2.02953	1.27299e-96	1.22543e-95
NUTM2A-AS1	-2.26928	1.84326e-133	1.00918e-131
CH17-340M24.3	1.22533	6.31036e-86	4.3872e-85
AC090425.2	1.10514	1.25876e-193	1.10267e-190
LINC01711	1.0989	1.04058e-78	5.84327e-78
MIR133A1HG	-1.14864	6.49346e-44	1.71851e-43
LINC02381	1.48825	2.82456e-48	8.08599e-48
MAFG-DT	1.86163	1.06775e-121	2.28134e-120
AL035461.2	1.14659	3.93952e-86	2.80571e-85
PIK3CD-AS2	1.11422	2.01788e-79	1.14043e-78
TRAF3IP2-AS1	-1.00089	1.43352e-111	1.96213e-110
RFX5-AS1	1.22129	5.27034e-123	1.21495e-121
IRF1-AS1	-1.64771	9.67838e-128	2.92354e-126
AC021087.4	-1.53175	1.99532e-06	2.4378e-06
HHLA3	1.58478	1.56795e-112	2.2892e-111
MIR497HG	-1.10266	3.60865e-59	1.31169e-58
AC138207.5	2.29418	1.25606e-122	2.75076e-121
LINC00578	1.47303	4.11987e-57	1.42649e-56
BOLA3-AS1	1.02201	3.73717e-81	2.2423e-80
AL441992.1	1.33587	8.62933e-94	7.55929e-93
TMPO-AS1	1.65515	4.4986e-134	3.03136e-132
XIST	-1.79724	2.30939e-30	4.79391e-30
AC009120.2	-1.28132	2.91358e-113	4.40051e-112
MIR4435-2HG	-1.17882	2.04846e-37	4.78521e-37
ASB16-AS1	1.05637	1.28698e-102	1.40924e-101
AC093726.1	1.12102	1.67445e-92	1.4241e-91
AC005288.1	1.54043	4.69496e-110	5.96055e-109
AJ011932.1	1.06526	8.85314e-72	4.28472e-71
NORAD	1.14036	5.21702e-96	4.9141e-95
FTX	-1.20844	6.93774e-133	3.57498e-131
SNHG7	-1.24052	2.11241e-66	9.25234e-66
EPB41L4A-AS1	-1.58649	2.51614e-80	1.46942e-79
AC009549.1	1.25612	2.96143e-64	1.21225e-63
AL604028.1	1.48514	1.83254e-121	3.82216e-120
PKD1P6-NPIPP1	-3.00137	3.43757e-134	2.50942e-132
PRKCQ-AS1	-2.04545	2.68533e-85	1.85224e-84
AC026471.4	1.50865	2.02646e-120	3.85908e-119
MIR22HG	-1.25375	1.18224e-54	3.84997e-54
EDIL3-DT	1.02687	1.07932e-62	4.20217e-62
AL031985.3	1.39352	1.26266e-133	7.37392e-132
SERTAD4-AS1	1.20631	4.64731e-27	9.06691e-27
TPT1-AS1	-2.32397	9.9117e-130	3.61777e-128
AC092718.3	2.6443	5.62339e-132	2.59268e-130
AC068888.1	-2.01252	3.82467e-102	4.13631e-101
AC073896.4	2.25842	1.2132e-131	5.31383e-130
CTC-338M12.4	-1.72854	1.88665e-128	6.35655e-127
AC099850.3	2.95243	2.28635e-151	3.33806e-149
AC002398.1	1.30354	1.41143e-115	2.33285e-114
NDUFA6-DT	-1.21823	4.26037e-127	1.2039e-125
AC018904.1	1.02289	1.08812e-86	7.81306e-86
LINC01705	1.27591	5.61078e-134	3.51075e-132
AC126773.4	1.1375	9.9792e-57	3.40147e-56
ACTA2-AS1	-1.79279	3.6373e-42	9.10364e-42
AL133371.2	1.32868	3.2804e-140	3.59204e-138
SNHG29	-1.01283	2.6316e-42	6.64346e-42
SNHG12	-1.50568	1.05412e-90	8.62999e-90
ARHGAP27P1-BPTFP1-KPNA2P3	-1.57283	2.77099e-121	5.64509e-120
MIR155HG	1.23056	6.10346e-86	4.2773e-85
MYG1-AS1	1.09286	2.34423e-52	7.30799e-52
AC025917.1	-1.31187	1.33722e-115	2.2527e-114
AC008736.1	1.12736	6.76932e-94	5.98982e-93
AL049838.1	1.37702	1.13624e-54	3.71397e-54
AC026401.3	3.1301	2.39504e-134	1.90733e-132
SNHG5	-2.32343	2.48588e-114	3.88862e-113
AC112491.1	-1.6574	5.6831e-82	3.50591e-81
AC083799.1	1.24926	2.71032e-100	2.82647e-99
ADAMTS9-AS1	-1.16144	1.1774e-61	4.48437e-61
HCG18	-1.09475	3.84696e-124	9.36095e-123
MAP3K4-AS1	1.9692	4.80483e-126	1.31532e-124
AC015922.2	1.88046	3.09843e-64	1.26243e-63
AC018521.5	-2.34153	8.35257e-112	1.19948e-110
AP001528.1	-1.18272	2.83934e-82	1.77662e-81
LINC01116	1.95016	1.82599e-81	1.11858e-80
KLHL30-AS1	-1.1057	6.39864e-45	1.71939e-44
CARMN	-1.19223	2.26508e-48	6.50561e-48
AC108134.3	-1.21287	8.21141e-83	5.21246e-82
AC115618.2	2.57874	5.9875e-124	1.41758e-122
LBX2-AS1	1.25198	3.7812e-46	1.0351e-45
AC008735.2	-1.26454	5.7246e-86	4.04415e-85
AC064836.2	1.06761	1.56158e-88	1.15928e-87
HCP5	1.11224	4.60713e-36	1.04556e-35
MEG3	-2.64136	2.87488e-58	1.02791e-57
AGBL5-IT1	1.07374	2.16585e-136	2.1081e-134
AC096677.1	1.27051	3.5161e-146	4.40015e-144
AC005261.3	1.266	2.89468e-107	3.38098e-106
AC010969.2	1.02344	1.51742e-114	2.41684e-113
PSMA3-AS1	-1.31872	1.05466e-110	1.37892e-109
TMEM44-AS1	1.02313	4.44459e-89	3.41531e-88
AL391422.4	1.37921	1.85637e-79	1.05596e-78
AC108010.1	-1.58345	1.48903e-114	2.41553e-113
AL359076.1	1.39028	5.94001e-121	1.15632e-119
PRR34-AS1	-1.45354	9.28392e-55	3.05741e-54
AL731577.2	-1.2888	1.17938e-77	6.53881e-77
SNHG1	-1.31201	1.41373e-75	7.28484e-75
SNHG14	-3.08098	5.57757e-128	1.80961e-126
MALAT1	-3.19517	2.25892e-131	9.42293e-130
SNHG16	-2.48714	1.29938e-130	4.94894e-129
TNFRSF14-AS1	-1.05779	4.434e-109	5.47068e-108
AC011451.1	1.97777	8.50215e-128	2.65996e-126
AP001107.5	1.61168	7.50864e-49	2.19986e-48
LINC02154	1.68481	4.03209e-70	1.89899e-69
AC011472.4	1.00516	1.22214e-57	4.31691e-57
AC016876.2	-1.50357	2.99025e-124	7.48417e-123
AC242842.1	1.0568	3.76114e-116	6.58952e-115
AC046143.2	1.30728	6.1937e-158	1.35642e-155
NUTM2B-AS1	-2.42366	2.20769e-134	1.90733e-132
LINC01089	-1.78981	7.42523e-111	9.8553e-110
LINC01133	1.73802	3.11279e-17	4.95783e-17
MIOS-DT	-1.53634	4.72044e-102	5.04282e-101
MBNL1-AS1	-1.55036	2.42457e-39	5.83496e-39
AC005180.2	1.80509	1.51969e-30	3.17719e-30
PPP3CB-AS1	-1.1598	7.21627e-126	1.85925e-124
LINC02104	1.20804	3.50345e-42	8.79375e-42
AC060766.3	1.57669	5.32372e-111	7.17474e-110
SNHG4	-1.09558	8.27669e-96	7.71317e-95
AC084125.2	-1.20701	5.53873e-132	2.59268e-130
LINC01605	1.28242	2.4577e-58	8.82353e-58
AC040977.1	1.3882	1.71982e-90	1.38129e-89
SLC9A3-AS1	-1.03576	1.28768e-41	3.18647e-41
AC008610.1	1.17147	5.18085e-108	6.133e-107
LINC00839	1.31795	2.75446e-46	7.56397e-46
CNN3-DT	1.75586	1.79361e-70	8.53915e-70

## Sheet: S6
Table S6. The GSEA analysis results.
Pathway	NES	pvalue	qvalue
KEGG_HEDGEHOG_SIGNALING_PATHWAY	1.9619	0.000318	0.00252
KEGG_BASAL_CELL_CARCINOMA	1.94944	0.000236	0.002419
KEGG_TGF_BETA_SIGNALING_PATHWAY	1.92302	0.000198	0.002419
KEGG_CELL_CYCLE	1.7954	0.000619	0.00331
KEGG_OTHER_GLYCAN_DEGRADATION	1.73057	0.011044	0.039346
KEGG_STEROID_BIOSYNTHESIS	1.59845	0.022263	0.073652
KEGG_AMYOTROPHIC_LATERAL_SCLEROSIS_ALS	1.5758	0.010017	0.036627
KEGG_HOMOLOGOUS_RECOMBINATION	1.52188	0.029962	0.094616
KEGG_WNT_SIGNALING_PATHWAY	1.43432	0.009966	0.036627
KEGG_AMINOACYL_TRNA_BIOSYNTHESIS	1.42272	0.042261	0.122333
KEGG_SPLICEOSOME	1.29885	0.035764	0.110429
KEGG_AXON_GUIDANCE	1.29309	0.04177	0.122333
KEGG_FC_EPSILON_RI_SIGNALING_PATHWAY	-1.41136	0.049107	0.139251
KEGG_LEUKOCYTE_TRANSENDOTHELIAL_MIGRATION	-1.45281	0.018888	0.064009
KEGG_ADIPOCYTOKINE_SIGNALING_PATHWAY	-1.46865	0.025615	0.08277
KEGG_JAK_STAT_SIGNALING_PATHWAY	-1.4936	0.011931	0.041446
KEGG_SULFUR_METABOLISM	-1.5143	0.042217	0.122333
KEGG_PPAR_SIGNALING_PATHWAY	-1.57545	0.009007	0.034764
KEGG_METABOLISM_OF_XENOBIOTICS_BY_CYTOCHROME_P450	-1.60483	0.007278	0.028893
KEGG_TOLL_LIKE_RECEPTOR_SIGNALING_PATHWAY	-1.62319	0.00276	0.011985
KEGG_TRYPTOPHAN_METABOLISM	-1.67053	0.003704	0.015594
KEGG_DRUG_METABOLISM_CYTOCHROME_P450	-1.67772	0.001956	0.00937
KEGG_FATTY_ACID_METABOLISM	-1.67919	0.004014	0.016402
KEGG_CALCIUM_SIGNALING_PATHWAY	-1.70029	0.000473	0.002932
KEGG_PHENYLALANINE_METABOLISM	-1.71106	0.002469	0.011436
KEGG_AUTOIMMUNE_THYROID_DISEASE	-1.71529	0.002684	0.011985
KEGG_NATURAL_KILLER_CELL_MEDIATED_CYTOTOXICITY	-1.73824	0.000444	0.002932
KEGG_GLYCOLYSIS_GLUCONEOGENESIS	-1.74542	0.001052	0.00522
KEGG_B_CELL_RECEPTOR_SIGNALING_PATHWAY	-1.76991	0.00033	0.00252
KEGG_NEUROACTIVE_LIGAND_RECEPTOR_INTERACTION	-1.77209	0.000134	0.002419
KEGG_ANTIGEN_PROCESSING_AND_PRESENTATION	-1.77621	0.000824	0.004241
KEGG_LEISHMANIA_INFECTION	-1.78194	0.000491	0.002932
KEGG_SYSTEMIC_LUPUS_ERYTHEMATOSUS	-1.78922	0.000244	0.002419
KEGG_NOD_LIKE_RECEPTOR_SIGNALING_PATHWAY	-1.80264	0.00058	0.003222
KEGG_CELL_ADHESION_MOLECULES_CAMS	-1.8056	0.000118	0.002419
KEGG_T_CELL_RECEPTOR_SIGNALING_PATHWAY	-1.81277	0.000261	0.002419
KEGG_VASCULAR_SMOOTH_MUSCLE_CONTRACTION	-1.82396	8.26e-05	0.002296
KEGG_TYROSINE_METABOLISM	-1.83528	0.000345	0.00252
KEGG_HISTIDINE_METABOLISM	-1.83564	0.000401	0.002787
KEGG_ASTHMA	-1.85511	0.000224	0.002419
KEGG_ALLOGRAFT_REJECTION	-1.8573	0.000506	0.002932
KEGG_TYPE_I_DIABETES_MELLITUS	-1.85985	0.000249	0.002419
KEGG_COMPLEMENT_AND_COAGULATION_CASCADES	-1.86021	0.000281	0.002437
KEGG_INTESTINAL_IMMUNE_NETWORK_FOR_IGA_PRODUCTION	-1.88095	0.000175	0.002419
KEGG_GRAFT_VERSUS_HOST_DISEASE	-1.94911	0.000144	0.002419
KEGG_CYTOKINE_CYTOKINE_RECEPTOR_INTERACTION	-1.95091	9.02e-07	6.27e-05
KEGG_PRIMARY_IMMUNODEFICIENCY	-1.99372	3.69e-05	0.001283
KEGG_HEMATOPOIETIC_CELL_LINEAGE	-2.10111	1.36e-06	6.29e-05
KEGG_CHEMOKINE_SIGNALING_PATHWAY	-2.13486	1.87e-09	2.6e-07
